# Supplementary material for: [2,9-Bis(3,5-dimethyl-1H-pyrazol-1-yl-κN 2)-1,10-phenanthroline-κ2 N,N′]bis­(thio­cyanato-κN)cadmium(II)
Source: Acta Crystallogr Sect E Struct Rep Online. 2010 Dec 11;67(Pt 1):m68. doi: 10.1107/S1600536810051275 (PMC3050342; doi:10.1107/S1600536810051275)
Supplement: Supplementary file 1 [file e-67-00m68-sup1.cif]

##############################################################################
###                                                                        ###
###        Electronic paper (Acta Crystallographica Section E)             ###
###                                                                        ###
##############################################################################
#                                                                            #
# This CIF contains the data in a paper accepted for publication in Acta     #
# Crystallographica Section E. It conforms to the requirements of Notes      #
# for Authors for Section E, and has been peer reviewed under the auspices   #
# of the IUCr Commission on Journals.                                        #
#                                                                            #
# Full details of the Crystallographic Information File format               #
# are given in the paper "The Crystallographic Information File (CIF):       #
# a New Standard Archive File for Crystallography" by S. R. Hall, F. H.      #
# Allen and I. D. Brown [Acta Cryst. (1991), A47, 655-685].                  #
#                                                                            #
# The current version of the core CIF dictionary is obtainable from          #
# ftp://ftp.iucr.org/pub/cif_core.dic. The current version number is 2.4.    #
#                                                                            #
# Software is freely available for graphical display of the structure(s) in  #
# this CIF.  For information consult the CIF home page http://www.iucr.org/  #
# cif/home.html                                                              #
#                                                                            #
# This file may be used for bona fide research purposes within the           #
# scientific community so long as proper attribution is given to the journal # 
# article from which it was obtained.                                        #
#                                                                            #
##############################################################################
                                             
data_I
_audit_creation_method     SHELXL-97
_chemical_name_systematic
;
[2,9-Bis(3,5-dimethyl-1<i>H</i>-pyrazol-1-yl-\k<i>N</i>^2^)-1,10-
phenanthroline-\k^2^<i>N</i>,<i>N</i>']bis(thiocyanato-\k<i>N</i>)cadmium(II)
;
_chemical_name_common     ?
_chemical_formula_moiety     'C24 H20 Cd N8 S2'
_chemical_formula_sum     'C24 H20 Cd N8 S2'
_chemical_formula_iupac     '[Cd (N C S)2 (C22 H20 N6)]'
_chemical_formula_weight     597.00
_chemical_melting_point     ?
_symmetry_cell_setting     monoclinic
_symmetry_space_group_name_H-M     'P 21/n'
_symmetry_space_group_name_Hall     '-P 2yn'
loop_
    _symmetry_equiv_pos_as_xyz
    'x, y, z'
    '-x+1/2, y+1/2, -z+1/2'
    '-x, -y, -z'
    'x-1/2, -y-1/2, z-1/2'
_cell_length_a     8.1350(15)
_cell_length_b     20.601(4)
_cell_length_c     14.633(3)
_cell_angle_alpha     90.00
_cell_angle_beta     99.323(3)
_cell_angle_gamma     90.00
_cell_volume     2420.0(8)
_cell_formula_units_Z     4
_cell_measurement_reflns_used     3140
_cell_measurement_theta_min     2.429
_cell_measurement_theta_max     23.3705
_cell_measurement_temperature     298(2)
_exptl_crystal_description     block
_exptl_crystal_colour     colorless
_exptl_crystal_size_max     0.35
_exptl_crystal_size_mid     0.10
_exptl_crystal_size_min     0.08
_exptl_crystal_density_diffrn     1.639
_exptl_crystal_density_meas     ?
_exptl_crystal_density_method     'not measured'
_exptl_crystal_F_000     1200
_exptl_absorpt_coefficient_mu     1.106
_exptl_absorpt_correction_type     multi-scan
_exptl_absorpt_process_details     '(SADABS; Sheldrick, 1996)'
_exptl_absorpt_correction_T_min     0.6982
_exptl_absorpt_correction_T_max     0.9168
_exptl_special_details
;
;
_diffrn_ambient_temperature     298(2)
_diffrn_radiation_type     MoK\a
_diffrn_radiation_wavelength     0.71073
_diffrn_radiation_source     'fine-focus sealed tube'
_diffrn_radiation_monochromator     graphite
_diffrn_measurement_device_type     'Bruker SMART APEX CCD'
_diffrn_measurement_method     '\f and \w'
_diffrn_detector_area_resol_mean     ?
_diffrn_reflns_number     14038
_diffrn_reflns_av_R_equivalents     0.0416
_diffrn_reflns_av_sigmaI/netI     0.0518
_diffrn_reflns_theta_min     1.72
_diffrn_reflns_theta_max     26.99
_diffrn_reflns_theta_full     26.99
_diffrn_measured_fraction_theta_max     0.996
_diffrn_measured_fraction_theta_full     0.996
_diffrn_reflns_limit_h_min     -10
_diffrn_reflns_limit_h_max     8
_diffrn_reflns_limit_k_min     -26
_diffrn_reflns_limit_k_max     26
_diffrn_reflns_limit_l_min     -15
_diffrn_reflns_limit_l_max     18
_diffrn_standards_number     ?
_diffrn_standards_interval_count     ?
_diffrn_standards_interval_time     ?
_diffrn_standards_decay_%     ?
_refine_special_details
;
Refinement of <i>F</i>^2^ against ALL reflections. The weighted <i>R</i>-factor
<i>wR</i> and goodness of fit <i>S</i> are based on <i>F</i>^2^, conventional
<i>R</i>-factors <i>R</i> are based on <i>F</i>, with <i>F</i> set to zero for
negative <i>F</i>^2^. The threshold expression of <i>F</i>^2^ >
\s(<i>F</i>^2^) is used only for calculating <i>R</i>-factors(gt) <i>etc</i>.
and is not relevant to the choice of reflections for refinement.
<i>R</i>-factors based on <i>F</i>^2^ are statistically about twice as large
as those based on <i>F</i>, and <i>R</i>- factors based on ALL data will be
even larger.
;
_reflns_number_total     5272
_reflns_number_gt     4099
_reflns_threshold_expression     I>2\s(I)
_refine_ls_structure_factor_coef     Fsqd
_refine_ls_matrix_type     full
_refine_ls_R_factor_all     0.0650
_refine_ls_R_factor_gt     0.0459
_refine_ls_wR_factor_gt     0.0945
_refine_ls_wR_factor_ref     0.1011
_refine_ls_goodness_of_fit_ref     1.047
_refine_ls_restrained_S_all     1.047
_refine_ls_number_reflns     5272
_refine_ls_number_parameters     320
_refine_ls_number_restraints     0
_refine_ls_hydrogen_treatment     constr
_refine_ls_weighting_scheme     calc
_refine_ls_weighting_details
                 'calc w=1/[\s^2^(Fo^2^)+(0.0450P)^2^] where P=(Fo^2^+2Fc^2^)/3'
_atom_sites_solution_hydrogens     geom
_atom_sites_solution_primary     direct
_atom_sites_solution_secondary     difmap
_refine_ls_shift/su_max     0.008
_refine_ls_shift/su_mean     0.000
_refine_diff_density_max     0.690
_refine_diff_density_min     -0.561
_refine_ls_extinction_method     none
_refine_ls_extinction_coef     ?
loop_
    _atom_type_symbol
    _atom_type_description
    _atom_type_scat_dispersion_real
    _atom_type_scat_dispersion_imag
    _atom_type_scat_source
    'C' 'C' 0.0033 0.0016
                         'International Tables Vol C Tables 4.2.6.8 and 6.1.1.4'
    'H' 'H' 0.0000 0.0000
                         'International Tables Vol C Tables 4.2.6.8 and 6.1.1.4'
    'N' 'N' 0.0061 0.0033
                         'International Tables Vol C Tables 4.2.6.8 and 6.1.1.4'
    'S' 'S' 0.1246 0.1234
                         'International Tables Vol C Tables 4.2.6.8 and 6.1.1.4'
    'Cd' 'Cd' -0.8075 1.2024
                         'International Tables Vol C Tables 4.2.6.8 and 6.1.1.4'
_computing_data_collection     'SMART (Bruker, 1997)'
_computing_cell_refinement     'SAINT (Bruker, 1997)'
_computing_data_reduction     'SAINT (Bruker, 1997)'
_computing_structure_solution     'SHELXTL (Sheldrick, 2008)'
_computing_structure_refinement     'SHELXTL (Sheldrick, 2008)'
_computing_molecular_graphics     'SHELXTL (Sheldrick, 2008)'
_computing_publication_material     'SHELXTL (Sheldrick, 2008)'
loop_
    _atom_site_type_symbol
    _atom_site_label
    _atom_site_fract_x
    _atom_site_fract_y
    _atom_site_fract_z
    _atom_site_U_iso_or_equiv
    _atom_site_adp_type
    _atom_site_calc_flag
    _atom_site_refinement_flags
    _atom_site_occupancy
    _atom_site_disorder_assembly
    _atom_site_disorder_group
    C C1 0.8695(5) 0.05079(18) 0.3551(3) 0.0601(12) Uani d . 1 . .
    H H1A 0.8702 0.0556 0.4205 0.090 Uiso calc R 1 . .
    H H1B 0.9482 0.0180 0.3448 0.090 Uiso calc R 1 . .
    H H1C 0.7601 0.0383 0.3255 0.090 Uiso calc R 1 . .
    C C2 0.9159(5) 0.11345(19) 0.3160(3) 0.0439(9) Uani d . 1 . .
    C C3 1.0243(5) 0.1263(2) 0.2541(3) 0.0495(10) Uani d . 1 . .
    H H3 1.0856 0.0958 0.2271 0.059 Uiso calc R 1 . .
    C C4 1.0250(5) 0.19112(19) 0.2401(3) 0.0447(9) Uani d . 1 . .
    C C5 1.1171(5) 0.2293(2) 0.1789(3) 0.0578(11) Uani d . 1 . .
    H H5A 1.2074 0.2519 0.2159 0.087 Uiso calc R 1 . .
    H H5B 1.0431 0.2600 0.1444 0.087 Uiso calc R 1 . .
    H H5C 1.1604 0.2006 0.1369 0.087 Uiso calc R 1 . .
    C C6 0.8625(4) 0.28073(18) 0.3082(2) 0.0384(8) Uani d . 1 . .
    C C7 0.9490(5) 0.3351(2) 0.2864(3) 0.0484(10) Uani d . 1 . .
    H H7 1.0456 0.3310 0.2605 0.058 Uiso calc R 1 . .
    C C8 0.8881(5) 0.3949(2) 0.3042(3) 0.0518(11) Uani d . 1 . .
    H H8 0.9446 0.4319 0.2903 0.062 Uiso calc R 1 . .
    C C9 0.7434(5) 0.40128(17) 0.3424(2) 0.0430(9) Uani d . 1 . .
    C C10 0.6661(5) 0.34335(17) 0.3633(2) 0.0377(8) Uani d . 1 . .
    C C11 0.5198(5) 0.34594(17) 0.4057(2) 0.0367(8) Uani d . 1 . .
    C C12 0.4500(5) 0.40613(17) 0.4212(2) 0.0411(9) Uani d . 1 . .
    C C13 0.5276(5) 0.46377(18) 0.3973(3) 0.0500(10) Uani d . 1 . .
    H H13 0.4793 0.5037 0.4062 0.060 Uiso calc R 1 . .
    C C14 0.6701(5) 0.46183(18) 0.3618(3) 0.0509(11) Uani d . 1 . .
    H H14 0.7217 0.5004 0.3496 0.061 Uiso calc R 1 . .
    C C15 0.3018(5) 0.40495(18) 0.4590(3) 0.0465(10) Uani d . 1 . .
    H H15 0.2483 0.4437 0.4684 0.056 Uiso calc R 1 . .
    C C16 0.2359(5) 0.34780(18) 0.4821(3) 0.0453(9) Uani d . 1 . .
    H H16 0.1387 0.3472 0.5079 0.054 Uiso calc R 1 . .
    C C17 0.3165(4) 0.28978(17) 0.4663(2) 0.0356(8) Uani d . 1 . .
    C C18 0.0569(5) 0.2532(2) 0.6005(3) 0.0634(12) Uani d . 1 . .
    H H18A 0.0072 0.2285 0.6445 0.095 Uiso calc R 1 . .
    H H18B -0.0289 0.2741 0.5578 0.095 Uiso calc R 1 . .
    H H18C 0.1297 0.2855 0.6325 0.095 Uiso calc R 1 . .
    C C19 0.1546(5) 0.20902(18) 0.5488(3) 0.0418(9) Uani d . 1 . .
    C C20 0.1604(5) 0.14376(19) 0.5516(3) 0.0484(10) Uani d . 1 . .
    H H20 0.1023 0.1166 0.5860 0.058 Uiso calc R 1 . .
    C C21 0.2705(5) 0.12476(18) 0.4929(3) 0.0467(10) Uani d . 1 . .
    C C22 0.3248(6) 0.05741(19) 0.4726(3) 0.0691(14) Uani d . 1 . .
    H H22A 0.3806 0.0584 0.4196 0.104 Uiso calc R 1 . .
    H H22B 0.2290 0.0296 0.4601 0.104 Uiso calc R 1 . .
    H H22C 0.3995 0.0411 0.5252 0.104 Uiso calc R 1 . .
    C C23 0.4455(4) 0.10746(17) 0.2012(3) 0.0410(9) Uani d . 1 . .
    C C24 0.7410(4) 0.12250(18) 0.5941(3) 0.0403(9) Uani d . 1 . .
    Cd Cd1 0.58715(3) 0.191050(12) 0.393278(17) 0.03432(10) Uani d . 1 . .
    N N1 0.8486(4) 0.16784(15) 0.3401(2) 0.0415(7) Uani d . 1 . .
    N N2 0.9165(4) 0.21615(15) 0.2943(2) 0.0396(7) Uani d . 1 . .
    N N3 0.7267(4) 0.28377(14) 0.34580(19) 0.0356(7) Uani d . 1 . .
    N N4 0.4537(4) 0.28927(14) 0.42863(19) 0.0348(7) Uani d . 1 . .
    N N5 0.2597(4) 0.22869(13) 0.4890(2) 0.0370(7) Uani d . 1 . .
    N N6 0.3316(4) 0.17518(14) 0.4562(2) 0.0431(8) Uani d . 1 . .
    N N7 0.4794(4) 0.13517(17) 0.2698(2) 0.0547(9) Uani d . 1 . .
    N N8 0.7010(4) 0.14735(18) 0.5244(2) 0.0588(10) Uani d . 1 . .
    S S1 0.80382(16) 0.08898(6) 0.69384(8) 0.0680(4) Uani d . 1 . .
    S S2 0.39440(16) 0.07173(7) 0.10205(8) 0.0730(4) Uani d . 1 . .
loop_
    _atom_site_aniso_label
    _atom_site_aniso_U_11
    _atom_site_aniso_U_22
    _atom_site_aniso_U_33
    _atom_site_aniso_U_12
    _atom_site_aniso_U_13
    _atom_site_aniso_U_23
    C1 0.070(3) 0.042(2) 0.075(3) 0.006(2) 0.034(3) 0.004(2)
    C2 0.040(2) 0.047(2) 0.046(2) 0.0034(18) 0.0100(18) 0.0002(19)
    C3 0.044(2) 0.052(2) 0.057(3) 0.0061(19) 0.021(2) -0.001(2)
    C4 0.038(2) 0.055(2) 0.044(2) 0.0012(19) 0.0133(17) 0.0005(19)
    C5 0.057(3) 0.066(3) 0.058(3) -0.001(2) 0.034(2) 0.007(2)
    C6 0.038(2) 0.042(2) 0.034(2) -0.0040(17) 0.0021(16) 0.0048(17)
    C7 0.043(2) 0.052(2) 0.051(2) -0.0088(19) 0.0112(19) 0.000(2)
    C8 0.055(3) 0.044(2) 0.055(3) -0.015(2) 0.006(2) 0.006(2)
    C9 0.052(2) 0.037(2) 0.037(2) -0.0069(18) 0.0000(18) 0.0010(17)
    C10 0.044(2) 0.038(2) 0.0288(19) -0.0029(17) -0.0004(16) -0.0012(16)
    C11 0.043(2) 0.0364(19) 0.0289(19) -0.0032(17) -0.0002(15) -0.0013(16)
    C12 0.056(2) 0.0329(19) 0.0306(19) 0.0058(18) -0.0032(17) -0.0053(16)
    C13 0.070(3) 0.034(2) 0.043(2) 0.004(2) 0.000(2) -0.0053(17)
    C14 0.070(3) 0.035(2) 0.044(2) -0.007(2) -0.002(2) -0.0017(18)
    C15 0.056(3) 0.037(2) 0.046(2) 0.0133(19) 0.0030(19) -0.0034(18)
    C16 0.044(2) 0.045(2) 0.047(2) 0.0158(19) 0.0072(18) -0.0026(19)
    C17 0.038(2) 0.0354(19) 0.0329(19) 0.0031(16) 0.0046(16) -0.0022(15)
    C18 0.064(3) 0.064(3) 0.071(3) -0.002(2) 0.036(2) -0.009(2)
    C19 0.035(2) 0.047(2) 0.045(2) 0.0031(17) 0.0114(17) -0.0026(18)
    C20 0.045(2) 0.047(2) 0.057(3) -0.0055(19) 0.0202(19) 0.004(2)
    C21 0.042(2) 0.038(2) 0.063(3) 0.0004(18) 0.0176(19) 0.001(2)
    C22 0.068(3) 0.038(2) 0.112(4) 0.002(2) 0.046(3) 0.000(3)
    C23 0.040(2) 0.037(2) 0.049(2) -0.0033(17) 0.0154(18) 0.0010(18)
    C24 0.037(2) 0.046(2) 0.040(2) 0.0055(17) 0.0137(17) -0.0028(18)
    Cd1 0.03855(16) 0.03186(15) 0.03399(16) 0.00236(12) 0.01020(11) 0.00097(11)
    N1 0.0418(18) 0.0401(17) 0.0451(19) 0.0025(14) 0.0149(15) 0.0044(15)
    N2 0.0342(17) 0.0435(17) 0.0423(18) -0.0006(14) 0.0099(14) 0.0014(15)
    N3 0.0417(18) 0.0303(14) 0.0357(17) -0.0002(13) 0.0093(14) 0.0073(13)
    N4 0.0357(17) 0.0333(15) 0.0359(16) 0.0038(13) 0.0072(13) 0.0029(13)
    N5 0.0371(17) 0.0341(17) 0.0410(17) 0.0039(13) 0.0095(13) -0.0029(14)
    N6 0.0455(19) 0.0345(17) 0.054(2) 0.0052(14) 0.0209(16) -0.0020(14)
    N7 0.053(2) 0.064(2) 0.049(2) -0.0099(18) 0.0115(17) -0.0110(18)
    N8 0.062(2) 0.076(3) 0.039(2) 0.017(2) 0.0101(17) 0.0153(19)
    S1 0.0826(9) 0.0803(8) 0.0411(6) 0.0306(7) 0.0101(6) 0.0166(6)
    S2 0.0951(10) 0.0682(8) 0.0584(7) -0.0295(7) 0.0204(7) -0.0252(6)
_geom_special_details
;
All e.s.d.'s (except the e.s.d. in the dihedral angle between two l.s. planes)
are estimated using the full covariance matrix. The cell e.s.d.'s are taken
into account individually in the estimation of e.s.d.'s in distances, angles
and torsion angles; correlations between e.s.d.'s in cell parameters are only
used when they are defined by crystal symmetry. An approximate (isotropic)
treatment of cell e.s.d.'s is used for estimating e.s.d.'s involving l.s.
planes.
;
loop_
    _geom_bond_atom_site_label_1
    _geom_bond_atom_site_label_2
    _geom_bond_site_symmetry_2
    _geom_bond_distance
    _geom_bond_publ_flag
    C1 C2 . 1.486(5) ?
    C1 H1A . 0.9600 ?
    C1 H1B . 0.9600 ?
    C1 H1C . 0.9600 ?
    C2 N1 . 1.320(5) ?
    C2 C3 . 1.388(5) ?
    C3 C4 . 1.351(5) ?
    C3 H3 . 0.9300 ?
    C4 N2 . 1.379(5) ?
    C4 C5 . 1.482(5) ?
    C5 H5A . 0.9600 ?
    C5 H5B . 0.9600 ?
    C5 H5C . 0.9600 ?
    C6 N3 . 1.312(5) ?
    C6 C7 . 1.388(5) ?
    C6 N2 . 1.426(5) ?
    C7 C8 . 1.368(6) ?
    C7 H7 . 0.9300 ?
    C8 C9 . 1.389(6) ?
    C8 H8 . 0.9300 ?
    C9 C10 . 1.406(5) ?
    C9 C14 . 1.431(5) ?
    C10 N3 . 1.362(5) ?
    C10 C11 . 1.430(5) ?
    C11 N4 . 1.350(5) ?
    C11 C12 . 1.398(5) ?
    C12 C15 . 1.406(5) ?
    C12 C13 . 1.415(5) ?
    C13 C14 . 1.345(6) ?
    C13 H13 . 0.9300 ?
    C14 H14 . 0.9300 ?
    C15 C16 . 1.359(5) ?
    C15 H15 . 0.9300 ?
    C16 C17 . 1.400(5) ?
    C16 H16 . 0.9300 ?
    C17 N4 . 1.323(4) ?
    C17 N5 . 1.399(4) ?
    C18 C19 . 1.493(5) ?
    C18 H18A . 0.9600 ?
    C18 H18B . 0.9600 ?
    C18 H18C . 0.9600 ?
    C19 C20 . 1.346(5) ?
    C19 N5 . 1.379(5) ?
    C20 C21 . 1.394(5) ?
    C20 H20 . 0.9300 ?
    C21 N6 . 1.304(5) ?
    C21 C22 . 1.500(5) ?
    C22 H22A . 0.9600 ?
    C22 H22B . 0.9600 ?
    C22 H22C . 0.9600 ?
    C23 N7 . 1.149(4) ?
    C23 S2 . 1.620(4) ?
    C24 N8 . 1.140(4) ?
    C24 S1 . 1.621(4) ?
    Cd1 N8 . 2.185(3) ?
    Cd1 N7 . 2.201(3) ?
    Cd1 N3 . 2.382(3) ?
    Cd1 N4 . 2.392(3) ?
    Cd1 N1 . 2.428(3) ?
    Cd1 N6 . 2.428(3) ?
    N1 N2 . 1.366(4) ?
    N5 N6 . 1.371(4) ?
loop_
    _geom_angle_atom_site_label_1
    _geom_angle_atom_site_label_2
    _geom_angle_atom_site_label_3
    _geom_angle_site_symmetry_1
    _geom_angle_site_symmetry_3
    _geom_angle
    _geom_angle_publ_flag
    C2 C1 H1A . . 109.5 ?
    C2 C1 H1B . . 109.5 ?
    H1A C1 H1B . . 109.5 ?
    C2 C1 H1C . . 109.5 ?
    H1A C1 H1C . . 109.5 ?
    H1B C1 H1C . . 109.5 ?
    N1 C2 C3 . . 110.3(3) ?
    N1 C2 C1 . . 119.5(3) ?
    C3 C2 C1 . . 130.2(4) ?
    C4 C3 C2 . . 107.8(4) ?
    C4 C3 H3 . . 126.1 ?
    C2 C3 H3 . . 126.1 ?
    C3 C4 N2 . . 105.3(3) ?
    C3 C4 C5 . . 129.1(4) ?
    N2 C4 C5 . . 125.6(4) ?
    C4 C5 H5A . . 109.5 ?
    C4 C5 H5B . . 109.5 ?
    H5A C5 H5B . . 109.5 ?
    C4 C5 H5C . . 109.5 ?
    H5A C5 H5C . . 109.5 ?
    H5B C5 H5C . . 109.5 ?
    N3 C6 C7 . . 123.4(4) ?
    N3 C6 N2 . . 113.9(3) ?
    C7 C6 N2 . . 122.7(4) ?
    C8 C7 C6 . . 118.1(4) ?
    C8 C7 H7 . . 121.0 ?
    C6 C7 H7 . . 121.0 ?
    C7 C8 C9 . . 121.2(4) ?
    C7 C8 H8 . . 119.4 ?
    C9 C8 H8 . . 119.4 ?
    C8 C9 C10 . . 116.4(4) ?
    C8 C9 C14 . . 124.8(4) ?
    C10 C9 C14 . . 118.8(4) ?
    N3 C10 C9 . . 122.4(3) ?
    N3 C10 C11 . . 117.8(3) ?
    C9 C10 C11 . . 119.7(3) ?
    N4 C11 C12 . . 122.6(4) ?
    N4 C11 C10 . . 117.9(3) ?
    C12 C11 C10 . . 119.5(3) ?
    C11 C12 C15 . . 116.4(3) ?
    C11 C12 C13 . . 119.7(4) ?
    C15 C12 C13 . . 123.9(4) ?
    C14 C13 C12 . . 121.2(4) ?
    C14 C13 H13 . . 119.4 ?
    C12 C13 H13 . . 119.4 ?
    C13 C14 C9 . . 121.0(4) ?
    C13 C14 H14 . . 119.5 ?
    C9 C14 H14 . . 119.5 ?
    C16 C15 C12 . . 120.7(3) ?
    C16 C15 H15 . . 119.6 ?
    C12 C15 H15 . . 119.6 ?
    C15 C16 C17 . . 119.0(4) ?
    C15 C16 H16 . . 120.5 ?
    C17 C16 H16 . . 120.5 ?
    N4 C17 N5 . . 115.2(3) ?
    N4 C17 C16 . . 121.6(4) ?
    N5 C17 C16 . . 123.2(3) ?
    C19 C18 H18A . . 109.5 ?
    C19 C18 H18B . . 109.5 ?
    H18A C18 H18B . . 109.5 ?
    C19 C18 H18C . . 109.5 ?
    H18A C18 H18C . . 109.5 ?
    H18B C18 H18C . . 109.5 ?
    C20 C19 N5 . . 106.9(3) ?
    C20 C19 C18 . . 127.8(4) ?
    N5 C19 C18 . . 125.3(3) ?
    C19 C20 C21 . . 106.5(4) ?
    C19 C20 H20 . . 126.7 ?
    C21 C20 H20 . . 126.7 ?
    N6 C21 C20 . . 110.8(3) ?
    N6 C21 C22 . . 120.7(4) ?
    C20 C21 C22 . . 128.4(4) ?
    C21 C22 H22A . . 109.5 ?
    C21 C22 H22B . . 109.5 ?
    H22A C22 H22B . . 109.5 ?
    C21 C22 H22C . . 109.5 ?
    H22A C22 H22C . . 109.5 ?
    H22B C22 H22C . . 109.5 ?
    N7 C23 S2 . . 177.2(4) ?
    N8 C24 S1 . . 177.9(4) ?
    N8 Cd1 N7 . . 124.13(14) ?
    N8 Cd1 N3 . . 115.61(12) ?
    N7 Cd1 N3 . . 108.99(11) ?
    N8 Cd1 N4 . . 107.53(11) ?
    N7 Cd1 N4 . . 119.05(11) ?
    N3 Cd1 N4 . . 68.85(11) ?
    N8 Cd1 N1 . . 86.08(12) ?
    N7 Cd1 N1 . . 83.53(12) ?
    N3 Cd1 N1 . . 65.22(10) ?
    N4 Cd1 N1 . . 133.44(10) ?
    N8 Cd1 N6 . . 83.01(12) ?
    N7 Cd1 N6 . . 89.38(12) ?
    N3 Cd1 N6 . . 134.12(10) ?
    N4 Cd1 N6 . . 65.52(10) ?
    N1 Cd1 N6 . . 160.61(11) ?
    C2 N1 N2 . . 105.6(3) ?
    C2 N1 Cd1 . . 132.5(3) ?
    N2 N1 Cd1 . . 117.3(2) ?
    N1 N2 C4 . . 111.0(3) ?
    N1 N2 C6 . . 116.8(3) ?
    C4 N2 C6 . . 132.2(3) ?
    C6 N3 C10 . . 118.5(3) ?
    C6 N3 Cd1 . . 123.8(2) ?
    C10 N3 Cd1 . . 117.6(2) ?
    C17 N4 C11 . . 119.6(3) ?
    C17 N4 Cd1 . . 122.7(2) ?
    C11 N4 Cd1 . . 117.7(2) ?
    N6 N5 C19 . . 109.2(3) ?
    N6 N5 C17 . . 117.7(3) ?
    C19 N5 C17 . . 132.6(3) ?
    C21 N6 N5 . . 106.5(3) ?
    C21 N6 Cd1 . . 132.1(2) ?
    N5 N6 Cd1 . . 117.7(2) ?
    C23 N7 Cd1 . . 169.8(3) ?
    C24 N8 Cd1 . . 171.6(3) ?
loop_
    _geom_torsion_atom_site_label_1
    _geom_torsion_atom_site_label_2
    _geom_torsion_atom_site_label_3
    _geom_torsion_atom_site_label_4
    _geom_torsion_site_symmetry_1
    _geom_torsion_site_symmetry_2
    _geom_torsion_site_symmetry_3
    _geom_torsion_site_symmetry_4
    _geom_torsion
    _geom_torsion_publ_flag
    N1 C2 C3 C4 . . . . 0.5(5) ?
    C1 C2 C3 C4 . . . . -179.7(4) ?
    C2 C3 C4 N2 . . . . 0.1(5) ?
    C2 C3 C4 C5 . . . . -178.7(4) ?
    N3 C6 C7 C8 . . . . -0.8(6) ?
    N2 C6 C7 C8 . . . . -178.8(3) ?
    C6 C7 C8 C9 . . . . -0.3(6) ?
    C7 C8 C9 C10 . . . . 1.2(6) ?
    C7 C8 C9 C14 . . . . -179.0(4) ?
    C8 C9 C10 N3 . . . . -1.1(5) ?
    C14 C9 C10 N3 . . . . 179.1(3) ?
    C8 C9 C10 C11 . . . . 177.9(3) ?
    C14 C9 C10 C11 . . . . -1.9(5) ?
    N3 C10 C11 N4 . . . . 2.1(5) ?
    C9 C10 C11 N4 . . . . -177.0(3) ?
    N3 C10 C11 C12 . . . . -177.3(3) ?
    C9 C10 C11 C12 . . . . 3.6(5) ?
    N4 C11 C12 C15 . . . . -2.4(5) ?
    C10 C11 C12 C15 . . . . 177.0(3) ?
    N4 C11 C12 C13 . . . . 178.7(3) ?
    C10 C11 C12 C13 . . . . -1.9(5) ?
    C11 C12 C13 C14 . . . . -1.6(6) ?
    C15 C12 C13 C14 . . . . 179.6(4) ?
    C12 C13 C14 C9 . . . . 3.3(6) ?
    C8 C9 C14 C13 . . . . 178.7(4) ?
    C10 C9 C14 C13 . . . . -1.6(6) ?
    C11 C12 C15 C16 . . . . 2.4(5) ?
    C13 C12 C15 C16 . . . . -178.7(3) ?
    C12 C15 C16 C17 . . . . -0.9(5) ?
    C15 C16 C17 N4 . . . . -0.8(5) ?
    C15 C16 C17 N5 . . . . 179.0(3) ?
    N5 C19 C20 C21 . . . . 0.1(4) ?
    C18 C19 C20 C21 . . . . -179.0(4) ?
    C19 C20 C21 N6 . . . . 0.7(5) ?
    C19 C20 C21 C22 . . . . 178.4(4) ?
    C3 C2 N1 N2 . . . . -0.8(4) ?
    C1 C2 N1 N2 . . . . 179.3(3) ?
    C3 C2 N1 Cd1 . . . . 153.5(3) ?
    C1 C2 N1 Cd1 . . . . -26.3(5) ?
    N8 Cd1 N1 C2 . . . . 74.0(4) ?
    N7 Cd1 N1 C2 . . . . -51.0(3) ?
    N3 Cd1 N1 C2 . . . . -165.4(4) ?
    N4 Cd1 N1 C2 . . . . -175.5(3) ?
    N6 Cd1 N1 C2 . . . . 18.2(5) ?
    N8 Cd1 N1 N2 . . . . -134.0(3) ?
    N7 Cd1 N1 N2 . . . . 101.0(3) ?
    N3 Cd1 N1 N2 . . . . -13.4(2) ?
    N4 Cd1 N1 N2 . . . . -23.5(3) ?
    N6 Cd1 N1 N2 . . . . 170.2(3) ?
    C2 N1 N2 C4 . . . . 0.9(4) ?
    Cd1 N1 N2 C4 . . . . -158.1(2) ?
    C2 N1 N2 C6 . . . . 179.5(3) ?
    Cd1 N1 N2 C6 . . . . 20.6(4) ?
    C3 C4 N2 N1 . . . . -0.6(4) ?
    C5 C4 N2 N1 . . . . 178.2(4) ?
    C3 C4 N2 C6 . . . . -179.0(3) ?
    C5 C4 N2 C6 . . . . -0.1(6) ?
    N3 C6 N2 N1 . . . . -15.2(4) ?
    C7 C6 N2 N1 . . . . 163.0(3) ?
    N3 C6 N2 C4 . . . . 163.0(4) ?
    C7 C6 N2 C4 . . . . -18.8(6) ?
    C7 C6 N3 C10 . . . . 0.9(5) ?
    N2 C6 N3 C10 . . . . 179.1(3) ?
    C7 C6 N3 Cd1 . . . . -175.6(3) ?
    N2 C6 N3 Cd1 . . . . 2.6(4) ?
    C9 C10 N3 C6 . . . . 0.1(5) ?
    C11 C10 N3 C6 . . . . -178.9(3) ?
    C9 C10 N3 Cd1 . . . . 176.8(2) ?
    C11 C10 N3 Cd1 . . . . -2.2(4) ?
    N8 Cd1 N3 C6 . . . . 77.8(3) ?
    N7 Cd1 N3 C6 . . . . -67.6(3) ?
    N4 Cd1 N3 C6 . . . . 177.7(3) ?
    N1 Cd1 N3 C6 . . . . 5.6(3) ?
    N6 Cd1 N3 C6 . . . . -176.1(2) ?
    N8 Cd1 N3 C10 . . . . -98.7(2) ?
    N7 Cd1 N3 C10 . . . . 115.9(2) ?
    N4 Cd1 N3 C10 . . . . 1.3(2) ?
    N1 Cd1 N3 C10 . . . . -170.9(3) ?
    N6 Cd1 N3 C10 . . . . 7.4(3) ?
    N5 C17 N4 C11 . . . . -178.9(3) ?
    C16 C17 N4 C11 . . . . 0.9(5) ?
    N5 C17 N4 Cd1 . . . . 3.4(4) ?
    C16 C17 N4 Cd1 . . . . -176.7(2) ?
    C12 C11 N4 C17 . . . . 0.8(5) ?
    C10 C11 N4 C17 . . . . -178.7(3) ?
    C12 C11 N4 Cd1 . . . . 178.5(2) ?
    C10 C11 N4 Cd1 . . . . -0.9(4) ?
    N8 Cd1 N4 C17 . . . . -71.1(3) ?
    N7 Cd1 N4 C17 . . . . 76.9(3) ?
    N3 Cd1 N4 C17 . . . . 177.5(3) ?
    N1 Cd1 N4 C17 . . . . -172.7(2) ?
    N6 Cd1 N4 C17 . . . . 2.4(3) ?
    N8 Cd1 N4 C11 . . . . 111.2(2) ?
    N7 Cd1 N4 C11 . . . . -100.8(2) ?
    N3 Cd1 N4 C11 . . . . -0.2(2) ?
    N1 Cd1 N4 C11 . . . . 9.6(3) ?
    N6 Cd1 N4 C11 . . . . -175.3(3) ?
    C20 C19 N5 N6 . . . . -0.8(4) ?
    C18 C19 N5 N6 . . . . 178.3(4) ?
    C20 C19 N5 C17 . . . . -172.4(3) ?
    C18 C19 N5 C17 . . . . 6.7(7) ?
    N4 C17 N5 N6 . . . . -11.0(4) ?
    C16 C17 N5 N6 . . . . 169.1(3) ?
    N4 C17 N5 C19 . . . . 160.0(4) ?
    C16 C17 N5 C19 . . . . -19.9(6) ?
    C20 C21 N6 N5 . . . . -1.2(5) ?
    C22 C21 N6 N5 . . . . -179.2(4) ?
    C20 C21 N6 Cd1 . . . . 155.8(3) ?
    C22 C21 N6 Cd1 . . . . -22.2(6) ?
    C19 N5 N6 C21 . . . . 1.3(4) ?
    C17 N5 N6 C21 . . . . 174.3(3) ?
    C19 N5 N6 Cd1 . . . . -159.6(2) ?
    C17 N5 N6 Cd1 . . . . 13.4(4) ?
    N8 Cd1 N6 C21 . . . . -50.1(4) ?
    N7 Cd1 N6 C21 . . . . 74.4(4) ?
    N3 Cd1 N6 C21 . . . . -169.3(3) ?
    N4 Cd1 N6 C21 . . . . -163.0(4) ?
    N1 Cd1 N6 C21 . . . . 6.1(6) ?
    N8 Cd1 N6 N5 . . . . 104.8(3) ?
    N7 Cd1 N6 N5 . . . . -130.7(3) ?
    N3 Cd1 N6 N5 . . . . -14.4(3) ?
    N4 Cd1 N6 N5 . . . . -8.1(2) ?
    N1 Cd1 N6 N5 . . . . 161.1(3) ?
    S2 C23 N7 Cd1 . . . . -89(8) ?
    N8 Cd1 N7 C23 . . . . -97.1(19) ?
    N3 Cd1 N7 C23 . . . . 44.7(19) ?
    N4 Cd1 N7 C23 . . . . 120.5(19) ?
    N1 Cd1 N7 C23 . . . . -16.3(19) ?
    N6 Cd1 N7 C23 . . . . -178.2(19) ?
    S1 C24 N8 Cd1 . . . . -151(9) ?
    N7 Cd1 N8 C24 . . . . -72(2) ?
    N3 Cd1 N8 C24 . . . . 149(2) ?
    N4 Cd1 N8 C24 . . . . 74(2) ?
    N1 Cd1 N8 C24 . . . . -151(2) ?
    N6 Cd1 N8 C24 . . . . 13(2) ?
data_global
_journal_date_recd_electronic     2010-11-29
_journal_date_accepted     2010-12-07
_journal_name_full     'Acta Crystallographica, Section E'
_journal_year     2011
_journal_volume     67
_journal_issue      1
_journal_page_first     m68
_journal_page_last     m68
_journal_paper_category     QM
_journal_coeditor_code     LH5181
_publ_contact_author
;
      Zheng Lu Yi
      College of Chemistry and Chemical Engineering
      University of Jinan
      Jinan 250022
      People's Republic of China
;
_publ_contact_author_email     zhengluyi11@yahoo.cn
_publ_contact_author_fax     '86 531 82765969'
_publ_contact_author_phone     '86 531 89736072'
_publ_section_title
;\
[2,9-Bis(3,5-dimethyl-1<i>H</i>-pyrazol-1-yl-\k<i>N</i>^2^)-1,10-\
phenanthroline-\k^2^<i>N</i>,<i>N</i>']bis(thiocyanato-\k<i>N</i>)\
cadmium(II)
;
loop_
    _publ_author_name
    _publ_author_address
    'Zheng, Lu Yi'
;     College of Chemistry and Chemical Engineering
      University of Jinan
      Jinan 250022
      People's Republic of China
;
    'Chi, Yan Hui'
;     Department of Chemistry
      Shandong Normal University
      Jinan 250014
      People's Republic of China
;
