# Supplementary material for: [2,9-Bis(3,5-dimethyl-1H-pyrazol-1-yl-κN 2)-1,10-phenanthroline-κ2 N,N′]bis­(thio­cyanato-κN)cadmium(II)
Source: Acta Crystallogr Sect E Struct Rep Online. 2010 Dec 11;67(Pt 1):m68. doi: 10.1107/S1600536810051275 (PMC3050342; doi:10.1107/S1600536810051275)
Supplement: Supplementary file 2 [file e-67-00m68-Isup2.hkl]

# 
# h,k,l, Fc-squared, Fo-squared, sigma(Fo-squared) and status flag 
# 
data_I
_shelx_title ' 100921cm in P2(1)/n' 
_shelx_refln_list_code          4 
_shelx_F_calc_maximum      527.26 
_exptl_crystal_F_000      1200.00 
_reflns_d_resolution_high  0.7829 
 
loop_ 
 _symmetry_equiv_pos_as_xyz 
 'x, y, z' 
 '-x+1/2, y+1/2, -z+1/2' 
 '-x, -y, -z' 
 'x-1/2, -y-1/2, z-1/2' 
 
_cell_length_a     8.1350 
_cell_length_b    20.6015 
_cell_length_c    14.6331 
_cell_angle_alpha  90.000 
_cell_angle_beta   99.323 
_cell_angle_gamma  90.000 
 
_shelx_F_squared_multiplier     1.000 
 
loop_ 
 _refln_index_h 
 _refln_index_k 
 _refln_index_l 
 _refln_F_squared_calc 
 _refln_F_squared_meas 
 _refln_F_squared_sigma 
 _refln_observed_status 
   2   0   0      336.29      293.10     19.45 o 
   4   0   0     2539.43     2189.70    124.67 o 
   6   0   0     4891.50     4617.00    145.33 o 
   8   0   0      293.34      268.21     71.49 o 
  10   0   0       39.70       29.45     54.33 o 
   1   1   0       10.15       32.87      5.37 o 
   2   1   0     2715.09     2704.67     61.88 o 
   3   1   0      162.75      148.40     16.43 o 
   4   1   0     5043.20     4733.51     94.29 o 
   5   1   0     4511.16     4392.18     94.34 o 
   6   1   0      130.98      142.25     21.25 o 
   7   1   0      446.25      479.01     58.63 o 
   8   1   0     1228.12     1324.96    133.11 o 
   9   1   0       72.11       66.82     40.17 o 
  10   1   0       98.38       84.21     40.44 o 
   0   2   0    62007.45    60335.63   1292.46 o 
   1   2   0     1493.70     1520.43     30.37 o 
   2   2   0     3281.05     3382.06    168.71 o 
   3   2   0      606.62      523.39     26.56 o 
   4   2   0     1413.04     1461.68     49.41 o 
   5   2   0      627.45      594.98     43.34 o 
   6   2   0     2817.37     2647.22     70.23 o 
   7   2   0      934.50      937.54     76.31 o 
   8   2   0       83.52       62.80     33.76 o 
   9   2   0     1506.92     1699.73    114.43 o 
  10   2   0       21.89       73.20     41.14 o 
   1   3   0     7915.41     8309.39    119.55 o 
   2   3   0    34247.19    36319.06    644.83 o 
   3   3   0        8.67       22.31      9.76 o 
   4   3   0     1862.38     1966.85     60.58 o 
   5   3   0     4840.16     4845.19    196.55 o 
   6   3   0        4.64       20.24     13.08 o 
   7   3   0     2481.09     2123.88    103.88 o 
   8   3   0      803.92      785.63     77.50 o 
   9   3   0      167.05      218.40     48.73 o 
  10   3   0       43.76      132.53     49.32 o 
   0   4   0    17124.34    18843.47    332.80 o 
   1   4   0     3836.06     4000.03     64.06 o 
   2   4   0      940.83      963.10     58.58 o 
   3   4   0    30347.94    31561.07    571.43 o 
   4   4   0     1019.26     1096.01     51.56 o 
   5   4   0     1624.15     1549.20     57.81 o 
   6   4   0      173.07      210.84     28.20 o 
   7   4   0     2474.13     2302.73    124.96 o 
   8   4   0        0.79        8.90     30.65 o 
   9   4   0     1573.52     1429.82    106.05 o 
  10   4   0        4.39       76.20     40.93 o 
   1   5   0     3445.31     3257.40     55.85 o 
   2   5   0     7663.59     7636.96    153.68 o 
   3   5   0      384.25      366.96     45.74 o 
   4   5   0       17.15       33.10     13.08 o 
   5   5   0     3622.12     3697.15    121.67 o 
   6   5   0        1.64        0.00     21.21 o 
   7   5   0     2166.57     1981.69    100.76 o 
   8   5   0      242.45      260.12     48.72 o 
   9   5   0       32.56       99.01     59.05 o 
  10   5   0        8.28       63.13     41.15 o 
   0   6   0       10.14       11.71     13.21 o 
   1   6   0       15.90       27.65      6.73 o 
   2   6   0     3873.06     3779.38     76.80 o 
   3   6   0    17867.47    18696.34    353.25 o 
   4   6   0      410.28      485.64     33.00 o 
   5   6   0     1555.63     1382.92     55.09 o 
   6   6   0       47.07       19.98     23.29 o 
   7   6   0      354.12      397.82     89.36 o 
   8   6   0       78.99      114.79     39.42 o 
   9   6   0      718.69      720.92     94.36 o 
   1   7   0     1767.69     1741.16     44.73 o 
   2   7   0    15311.20    15697.57    287.42 o 
   3   7   0        0.02       14.10     12.72 o 
   4   7   0     4170.45     4246.98    108.17 o 
   5   7   0     5664.79     5084.84    267.76 o 
   6   7   0      108.60       84.86     46.75 o 
   7   7   0       44.76       55.23     30.44 o 
   8   7   0     1392.63     1386.69    100.37 o 
   9   7   0        5.29       38.51     36.35 o 
   0   8   0    21600.42    22356.09    509.06 o 
   1   8   0       25.76       21.82      8.70 o 
   2   8   0     2784.95     2751.06     64.83 o 
   3   8   0     2558.01     2922.93    118.90 o 
   4   8   0     9232.03     8963.03    290.80 o 
   5   8   0      161.84      155.36     37.11 o 
   6   8   0     1918.18     1757.53     91.03 o 
   7   8   0     1259.92     1285.14    113.38 o 
   8   8   0      363.81      368.52     58.19 o 
   9   8   0      394.13      389.30     60.86 o 
   1   9   0     4139.82     4585.17     94.83 o 
   2   9   0      136.59       93.94     14.31 o 
   3   9   0      137.20      153.04     27.08 o 
   4   9   0     8086.90     8024.30    180.79 o 
   5   9   0      144.50      152.16     27.83 o 
   6   9   0      493.81      541.88     59.92 o 
   7   9   0      898.24      788.44     75.71 o 
   8   9   0     1516.55     1499.81    106.70 o 
   9   9   0       15.20       93.65     41.34 o 
   0  10   0    11953.66    11192.52    280.35 o 
   1  10   0     3866.99     4135.47     90.50 o 
   2  10   0     1334.57     1298.12     43.63 o 
   3  10   0      119.79      103.52     18.70 o 
   4  10   0     1691.25     1691.44     64.14 o 
   5  10   0      352.61      393.74     40.17 o 
   6  10   0     3285.37     3085.01    128.55 o 
   7  10   0      205.68      203.00     46.16 o 
   8  10   0      222.91      375.03     59.07 o 
   9  10   0       30.67       93.08     42.92 o 
   1  11   0     8165.76     8436.37    160.11 o 
   2  11   0     3118.67     2850.31     72.84 o 
   3  11   0        5.68        0.70     12.37 o 
   4  11   0      740.41      897.31     50.28 o 
   5  11   0     5478.25     5434.14    182.62 o 
   6  11   0      294.58      308.32     49.33 o 
   7  11   0      288.91      396.45     60.61 o 
   8  11   0      319.08      409.64     62.38 o 
   9  11   0        0.47        3.99     38.85 o 
   0  12   0     1929.37     2118.49     86.54 o 
   1  12   0     6122.05     5863.24    122.98 o 
   2  12   0      549.75      519.28     34.05 o 
   3  12   0     8616.23     8583.63    169.17 o 
   4  12   0        0.48       17.15     17.38 o 
   5  12   0      214.59      250.80     33.34 o 
   6  12   0      358.40      417.28     57.96 o 
   7  12   0      549.21      561.78     70.86 o 
   8  12   0       13.27       37.00     38.21 o 
   9  12   0      633.16      772.75    166.56 o 
   1  13   0     3936.95     3996.74    100.37 o 
   2  13   0        4.31        0.68     10.67 o 
   3  13   0      155.24      153.08     22.95 o 
   4  13   0     1387.82     1504.17     64.81 o 
   5  13   0     2095.86     2167.11     83.44 o 
   6  13   0        7.07       46.58     30.47 o 
   7  13   0     1101.02     1049.71     91.76 o 
   8  13   0       71.46      109.50     47.60 o 
   0  14   0      203.41      200.34     33.90 o 
   1  14   0     1199.94     1192.17     47.64 o 
   2  14   0     1011.21      980.46     46.74 o 
   3  14   0     5301.48     4773.67    114.04 o 
   4  14   0      207.91      193.31     30.47 o 
   5  14   0      257.84      290.51     37.91 o 
   6  14   0      325.08      292.85     52.69 o 
   7  14   0     1283.58     1305.63    102.78 o 
   8  14   0      105.08      156.82     51.71 o 
   1  15   0     3811.89     3636.59    125.59 o 
   2  15   0     2643.26     2608.23     77.49 o 
   3  15   0      436.86      492.59     39.78 o 
   4  15   0     2579.52     2506.07     90.88 o 
   5  15   0     1018.09     1028.04     67.51 o 
   6  15   0       12.14       18.58     33.07 o 
   7  15   0      273.07      382.34     83.78 o 
   8  15   0      353.35      367.98    166.13 o 
   0  16   0      441.43      415.27     50.22 o 
   1  16   0      731.99      865.34     48.92 o 
   2  16   0     2867.34     2625.12     80.10 o 
   3  16   0       45.84       59.65     18.82 o 
   4  16   0      998.37      935.15     62.56 o 
   5  16   0      439.68      459.67     49.04 o 
   6  16   0     2097.30     2234.51    306.67 o 
   7  16   0       20.89      105.02     44.58 o 
   8  16   0       12.53        2.70     44.14 o 
   1  17   0     1035.89     1159.78     56.81 o 
   2  17   0     5113.70     4670.77    117.98 o 
   3  17   0      184.35      187.54     27.98 o 
   4  17   0     2974.20     2750.17    124.42 o 
   5  17   0      446.79      577.65     55.33 o 
   6  17   0        8.06       21.57     37.91 o 
   7  17   0       98.72       94.10     44.68 o 
   0  18   0     1387.63     1407.16     83.58 o 
   1  18   0       17.33       13.13     19.22 o 
   2  18   0      903.12      901.91     54.79 o 
   3  18   0      206.70      182.65     31.16 o 
   4  18   0      282.81      365.99     44.57 o 
   5  18   0       10.56       32.06     28.39 o 
   6  18   0      502.90      539.61     73.53 o 
   7  18   0       57.00      112.08     51.14 o 
   1  19   0     2284.65     2188.10     77.53 o 
   2  19   0     3415.73     3262.25    126.39 o 
   3  19   0      170.91      120.67     27.30 o 
   4  19   0     1044.81     1292.83     79.38 o 
   5  19   0      513.21      552.27     71.40 o 
   6  19   0       65.04       91.78     41.89 o 
   7  19   0      162.37      210.47     57.97 o 
   0  20   0      640.69      692.46     72.38 o 
   1  20   0      883.63      915.74     58.01 o 
   2  20   0      153.34      217.49     31.85 o 
   3  20   0     1487.83     1497.19     72.28 o 
   4  20   0      112.73       98.85     51.04 o 
   5  20   0      167.83      123.13     36.06 o 
   6  20   0       30.96       26.24     44.10 o 
   1  21   0     1230.49     1328.09     70.24 o 
   2  21   0        7.98       23.41     22.49 o 
   3  21   0        5.64       15.36     21.63 o 
   4  21   0      126.62      114.81     34.16 o 
   5  21   0      934.71      925.34     75.30 o 
   6  21   0        3.43       78.06     80.35 o 
   0  22   0      162.66      171.33     43.12 o 
   1  22   0      643.86      609.67     51.94 o 
   2  22   0       21.93       67.64     30.50 o 
   3  22   0     1121.74     1147.54     70.91 o 
   4  22   0        0.19        0.00     28.53 o 
   5  22   0       58.02       15.07     40.25 o 
   1  23   0     1368.45     1397.65     77.08 o 
   2  23   0      320.82      374.24     44.91 o 
   3  23   0       52.51      142.43     35.76 o 
   4  23   0      442.84      439.32     57.80 o 
   0  24   0      567.32      557.10     75.32 o 
   1  24   0       70.98      154.20     36.05 o 
   2  24   0      238.50      271.47     39.41 o 
   3  24   0        9.10       13.76     30.61 o 
   4  24   0      238.93      301.12     65.78 o 
   1  25   0        1.41       15.55     27.81 o 
   2  25   0     1323.23     1325.98    108.11 o 
   3  25   0        2.11        3.38     43.55 o 
   0  26   0      557.15      578.16     81.48 o 
   1  26   0       52.33       80.97     32.61 o 
  -9   0   1      815.98     1067.99    130.96 o 
  -7   0   1       85.35       61.48     43.18 o 
  -5   0   1       21.43        9.60     14.98 o 
  -3   0   1    12975.54    13687.11    318.15 o 
  -1   0   1     2205.65     2355.42     69.34 o 
   1   0   1    45426.82    48434.65   1008.98 o 
   3   0   1    10131.50     9951.27    191.51 o 
   5   0   1        9.30       18.94     14.45 o 
   7   0   1     7018.24     6996.97    309.96 o 
   9   0   1      185.03      272.22     74.92 o 
 -10   1   1       39.56      123.64     42.05 o 
  -9   1   1      732.76      679.74     76.78 o 
  -8   1   1       30.16       24.32     30.42 o 
  -7   1   1     5684.58     5152.15    175.00 o 
  -6   1   1      477.01      470.73     32.23 o 
  -5   1   1       50.59       66.08     13.77 o 
  -4   1   1     1206.80     1278.52     39.44 o 
  -3   1   1    12788.71    12897.61    246.67 o 
  -2   1   1     1146.42     1150.43     34.53 o 
  -1   1   1     9507.33    11030.01    199.81 o 
   0   1   1      485.63      483.14     24.91 o 
   1   1   1      988.60      985.27     17.11 o 
   2   1   1     3731.27     4327.23     69.83 o 
   3   1   1    18196.42    18019.34    351.27 o 
   4   1   1      260.75      230.25     17.33 o 
   5   1   1     1074.65     1004.77     36.31 o 
   6   1   1       10.71       31.37     25.33 o 
   7   1   1       37.65       38.57     28.58 o 
   8   1   1      219.44      227.53     46.75 o 
   9   1   1      659.21      709.96     78.94 o 
  10   1   1        3.35        0.00     45.32 o 
 -10   2   1        6.73        3.60     33.91 o 
  -9   2   1      891.94      947.50     89.46 o 
  -8   2   1      637.82      677.38     72.17 o 
  -7   2   1      199.53      182.06     54.04 o 
  -6   2   1     1863.20     1899.07     58.76 o 
  -5   2   1     4681.44     4313.06     97.34 o 
  -4   2   1      531.32      521.11     32.99 o 
  -3   2   1     8186.80     8069.90    163.27 o 
  -2   2   1    51652.38    57549.75   1009.61 o 
  -1   2   1       42.87       38.68      6.43 o 
   0   2   1     2355.49     2608.22     40.18 o 
   1   2   1    28898.08    31565.28    387.10 o 
   2   2   1     2414.05     2558.94     45.79 o 
   3   2   1     2433.89     2390.29     53.81 o 
   4   2   1    14052.08    14590.18    291.01 o 
   5   2   1      999.64     1021.95     36.17 o 
   6   2   1      607.63      639.77     70.34 o 
   7   2   1     2728.02     2481.47    263.49 o 
   8   2   1      351.49      452.15     60.56 o 
   9   2   1       91.42      146.40    107.80 o 
  10   2   1      424.93      337.12     84.64 o 
 -10   3   1      284.59      275.24     56.76 o 
  -9   3   1      117.34      132.12     41.48 o 
  -8   3   1      101.07      135.34     40.46 o 
  -7   3   1      493.25      536.22     61.55 o 
  -6   3   1     1785.08     1726.18     97.44 o 
  -5   3   1      883.83      862.14     42.42 o 
  -4   3   1    16856.40    18133.34    345.99 o 
  -3   3   1     2511.60     2499.30     94.38 o 
  -2   3   1     4638.31     4915.48    172.84 o 
  -1   3   1     3841.23     4322.90     86.79 o 
   0   3   1    23261.75    24786.69    336.99 o 
   1   3   1       75.05       94.90      6.44 o 
   2   3   1     7968.23     7957.60    118.14 o 
   3   3   1       40.99       36.24      8.91 o 
   4   3   1       92.12       72.17     15.22 o 
   5   3   1     1492.99     1497.69     56.33 o 
   6   3   1     2361.26     2201.17    144.11 o 
   7   3   1        0.66        0.00     29.45 o 
   8   3   1      760.25      847.63     81.21 o 
   9   3   1      280.20      253.13     69.20 o 
  10   3   1       15.35       11.88     58.33 o 
 -10   4   1        6.42       52.02     38.93 o 
  -9   4   1        0.14       39.47     32.50 o 
  -8   4   1     1268.62     1438.83    155.55 o 
  -7   4   1       89.52      128.10     36.03 o 
  -6   4   1     1330.43     1281.89     65.57 o 
  -5   4   1     1262.72     1240.95     51.07 o 
  -4   4   1      936.80      948.25     41.58 o 
  -3   4   1      185.70      207.82     20.81 o 
  -2   4   1    15278.83    15990.28    296.52 o 
  -1   4   1     1017.67     1089.63     31.89 o 
   0   4   1    14614.31    15564.70    216.76 o 
   1   4   1     4007.33     4304.50     61.98 o 
   2   4   1     5437.51     5547.99     88.63 o 
   3   4   1      110.63      108.54     13.15 o 
   4   4   1     5569.51     5332.02    122.60 o 
   5   4   1        0.18       18.85     13.14 o 
   6   4   1     1184.02     1141.09     76.60 o 
   7   4   1       55.49       81.92     35.60 o 
   8   4   1      169.94      162.37     43.44 o 
   9   4   1        0.09       35.90     43.03 o 
  10   4   1      874.91     1003.08    138.97 o 
 -10   5   1      366.33      294.77     56.51 o 
  -9   5   1       34.82       96.42     39.53 o 
  -8   5   1      176.11      144.40     55.62 o 
  -7   5   1      112.30       66.10     29.86 o 
  -6   5   1     1810.74     1766.57     68.12 o 
  -5   5   1        4.20       25.09     15.95 o 
  -4   5   1    27791.44    29397.25    543.38 o 
  -3   5   1       79.58       44.60     17.12 o 
  -2   5   1      118.29      117.30     14.68 o 
  -1   5   1       38.93       34.06      9.12 o 
   0   5   1    14194.77    15235.40    214.41 o 
   1   5   1       91.04       92.03     11.15 o 
   2   5   1    13411.10    13562.22    220.08 o 
   3   5   1      142.14      186.56     20.96 o 
   4   5   1      432.19      452.60     34.23 o 
   5   5   1     1565.05     1406.66     73.22 o 
   6   5   1     4517.32     4526.36    157.25 o 
   7   5   1        0.66       21.06     40.03 o 
   8   5   1      578.03      575.29    103.94 o 
   9   5   1       61.86      106.81     40.91 o 
 -10   6   1        0.02       20.87     38.40 o 
  -9   6   1      281.15      375.19     63.62 o 
  -8   6   1      707.86      792.49     78.20 o 
  -7   6   1      274.34      282.56     87.21 o 
  -6   6   1     2757.30     2639.90     86.51 o 
  -5   6   1     2208.66     2295.19     77.92 o 
  -4   6   1      116.33      146.63     21.52 o 
  -3   6   1     3883.40     3845.89     93.73 o 
  -2   6   1     4050.64     3753.19     87.52 o 
  -1   6   1      360.04      337.47     27.63 o 
   0   6   1     6852.02     6849.29    104.84 o 
   1   6   1    36020.63    38215.32    523.06 o 
   2   6   1     3337.03     3405.70     62.70 o 
   3   6   1     1944.64     1925.02     50.50 o 
   4   6   1    14458.51    14697.96    290.67 o 
   5   6   1     1606.75     1658.77     61.02 o 
   6   6   1     1188.68     1048.11    140.40 o 
   7   6   1      239.62      245.55     45.92 o 
   8   6   1      292.21      244.37     62.19 o 
   9   6   1      132.65      175.64     49.20 o 
  -9   7   1      103.91      111.16     42.69 o 
  -8   7   1        7.55       75.09     35.54 o 
  -7   7   1     1257.25     1346.58     91.56 o 
  -6   7   1      831.00      815.63     54.08 o 
  -5   7   1      399.18      483.75     37.84 o 
  -4   7   1      264.45      279.65     27.46 o 
  -3   7   1     6540.47     6279.46    203.15 o 
  -2   7   1     1041.82     1043.14     38.80 o 
  -1   7   1     9203.47     9387.73    162.30 o 
   0   7   1       52.70       59.03      8.76 o 
   1   7   1       10.19       10.50      6.67 o 
   2   7   1     6066.43     6135.78    101.88 o 
   3   7   1     8393.75     8745.67    191.09 o 
   4   7   1      110.85      108.66     19.21 o 
   5   7   1     8164.81     7860.40    183.62 o 
   6   7   1      255.98      299.27     46.16 o 
   7   7   1        0.29        0.00     24.17 o 
   8   7   1        1.59        0.00     29.19 o 
   9   7   1      657.84      612.43     74.84 o 
  -9   8   1       32.52       23.13     37.24 o 
  -8   8   1       26.58       18.84     38.17 o 
  -7   8   1      165.96      212.35     44.59 o 
  -6   8   1      288.80      330.84     36.31 o 
  -5   8   1     4486.67     4598.84    121.70 o 
  -4   8   1       50.06       58.16     17.18 o 
  -3   8   1     3795.82     3741.17     95.97 o 
  -2   8   1    20338.41    22708.39    367.58 o 
  -1   8   1     2814.09     2969.20     89.35 o 
   0   8   1       93.25      106.18     10.31 o 
   1   8   1    16586.35    17237.29    249.80 o 
   2   8   1       50.18       74.93     11.80 o 
   3   8   1     3504.47     3182.00     73.62 o 
   4   8   1      923.91      958.84     44.25 o 
   5   8   1      855.67      828.85     80.72 o 
   6   8   1      217.07      293.83     46.39 o 
   7   8   1     1473.19     1435.58     92.11 o 
   8   8   1      195.79      162.31     45.19 o 
   9   8   1      277.70      351.13     61.55 o 
  -9   9   1      221.27      308.30     95.50 o 
  -8   9   1       16.43       37.50     39.60 o 
  -7   9   1     6247.56     5654.59    196.52 o 
  -6   9   1       89.73      132.49     26.96 o 
  -5   9   1      130.74      111.41     26.38 o 
  -4   9   1     3503.61     3657.72    209.61 o 
  -3   9   1     1438.43     1193.01     60.94 o 
  -2   9   1     1669.95     1937.22     53.27 o 
  -1   9   1    14383.13    13994.65    206.41 o 
   0   9   1     1121.88     1204.83     31.08 o 
   1   9   1       15.82       20.66      8.73 o 
   2   9   1      951.90      998.30     31.64 o 
   3   9   1    12029.56    11848.46    210.44 o 
   4   9   1      122.23      178.96     25.65 o 
   5   9   1     4287.61     4142.12    122.60 o 
   6   9   1      471.11      452.35     57.61 o 
   7   9   1       72.46       85.05     36.68 o 
   8   9   1      705.32      538.80     70.73 o 
   9   9   1      641.81      718.93     85.66 o 
  -9  10   1      411.03      451.59     66.72 o 
  -8  10   1      531.62      458.44     62.77 o 
  -7  10   1       62.61       99.91     39.88 o 
  -6  10   1      385.13      440.17     45.18 o 
  -5  10   1     4803.17     4669.38    126.55 o 
  -4  10   1      398.66      401.47     35.79 o 
  -3  10   1     1686.66     1626.16     58.98 o 
  -2  10   1      821.82      684.98     40.57 o 
  -1  10   1     3218.07     3081.20     59.28 o 
   0  10   1     1347.89     1329.65     34.89 o 
   1  10   1     7494.65     7387.63    122.20 o 
   2  10   1     2028.26     2076.14     50.40 o 
   3  10   1     2173.53     1992.38     58.46 o 
   4  10   1     7691.94     7054.65    272.47 o 
   5  10   1      827.30      796.53     58.14 o 
   6  10   1       64.97      108.47     33.21 o 
   7  10   1     4992.83     5007.63    186.44 o 
   8  10   1      769.94      799.87     84.49 o 
   9  10   1      137.91      126.70     51.41 o 
  -9  11   1      242.07      313.80     59.91 o 
  -8  11   1       49.38       77.86     40.63 o 
  -7  11   1     1036.45     1073.52    111.37 o 
  -6  11   1     1725.92     1748.73    129.38 o 
  -5  11   1       36.16       65.41     22.54 o 
  -4  11   1     3640.12     3698.81    138.66 o 
  -3  11   1      583.57      569.22     40.59 o 
  -2  11   1      357.99      366.94     27.55 o 
  -1  11   1     1110.02     1025.91     40.66 o 
   0  11   1     2152.56     2057.92     46.89 o 
   1  11   1        0.20       12.22      8.62 o 
   2  11   1    13262.05    13353.09    207.22 o 
   3  11   1      778.31      801.81     42.84 o 
   4  11   1       74.18       94.50     21.04 o 
   5  11   1      856.04      906.53     69.93 o 
   6  11   1       95.72       54.35     33.35 o 
   7  11   1       75.52       90.40     39.16 o 
   8  11   1      822.15      933.74     91.39 o 
   9  11   1       58.31       97.18     47.84 o 
  -9  12   1      353.72      358.36     86.50 o 
  -8  12   1     1290.64     1280.43    105.44 o 
  -7  12   1        0.00       15.57     34.76 o 
  -6  12   1      594.39      628.91     52.87 o 
  -5  12   1        9.07        1.94     17.69 o 
  -4  12   1     1162.79     1074.84     53.95 o 
  -3  12   1      285.03      307.66     31.85 o 
  -2  12   1     8160.07     8346.90    162.96 o 
  -1  12   1       26.78       45.53     13.15 o 
   0  12   1     2126.45     2181.23     49.92 o 
   1  12   1     5152.08     5070.88     94.74 o 
   2  12   1      695.15      741.74     46.19 o 
   3  12   1       16.10       38.41     14.28 o 
   4  12   1     3545.12     3541.57    105.92 o 
   5  12   1      200.74      282.97     54.50 o 
   6  12   1      729.04      869.49     83.92 o 
   7  12   1      716.55      696.42     79.53 o 
   8  12   1      282.13      407.64     64.83 o 
   9  12   1       30.70       62.34     60.05 o 
  -8  13   1      155.62      258.17     63.62 o 
  -7  13   1        0.07        0.00     29.07 o 
  -6  13   1     1256.51     1301.91     88.83 o 
  -5  13   1       12.73       21.82     20.82 o 
  -4  13   1     6372.25     5769.92    149.50 o 
  -3  13   1      110.74      123.87     22.74 o 
  -2  13   1      100.38      114.21     18.75 o 
  -1  13   1      467.13      530.82     61.41 o 
   0  13   1     9465.00     9325.40    206.96 o 
   1  13   1       35.62       49.50     15.96 o 
   2  13   1     7114.82     7074.55    146.49 o 
   3  13   1       69.07       78.91     18.06 o 
   4  13   1       19.85       23.40     18.87 o 
   5  13   1        8.75       32.35     22.52 o 
   6  13   1     2586.91     2197.23    112.62 o 
   7  13   1      122.24       69.19     37.44 o 
   8  13   1      273.98      322.96     59.32 o 
  -8  14   1      794.66      954.93    112.80 o 
  -7  14   1       19.11       56.09     46.61 o 
  -6  14   1      515.36      472.13     48.88 o 
  -5  14   1     1310.90     1326.37    136.37 o 
  -4  14   1      733.36      763.07     53.48 o 
  -3  14   1     2093.96     1836.55    119.77 o 
  -2  14   1     6776.77     6467.34    139.46 o 
  -1  14   1      191.09      195.68     29.90 o 
   0  14   1     9149.70     8849.52    201.72 o 
   1  14   1     2784.12     2662.27     83.66 o 
   2  14   1      639.70      620.45     40.17 o 
   3  14   1      246.88      283.17     30.12 o 
   4  14   1     1746.79     1733.58    108.69 o 
   5  14   1      178.71      197.99     33.85 o 
   6  14   1      305.60      282.44     51.58 o 
   7  14   1      229.71      246.30     54.10 o 
   8  14   1      104.17       98.85     44.86 o 
  -8  15   1        2.56       71.44     43.02 o 
  -7  15   1      632.24      761.39     81.64 o 
  -6  15   1      462.13      485.27     49.77 o 
  -5  15   1      300.71      323.08     40.21 o 
  -4  15   1      907.47     1011.10     63.02 o 
  -3  15   1     2427.35     2313.03     84.19 o 
  -2  15   1        5.05       15.74     14.04 o 
  -1  15   1     1508.17     1381.99     85.52 o 
   0  15   1     3097.37     2916.86     84.61 o 
   1  15   1        7.33       30.16     15.48 o 
   2  15   1     1163.59     1199.10     65.29 o 
   3  15   1     1267.16     1198.81     54.73 o 
   4  15   1       41.44       42.18     21.76 o 
   5  15   1     2930.52     2716.22     99.20 o 
   6  15   1      239.41      294.50     55.57 o 
   7  15   1        0.82       71.80     41.47 o 
   8  15   1       94.41      102.01     46.64 o 
  -8  16   1        2.97       11.44     70.34 o 
  -7  16   1       20.95       96.34     44.07 o 
  -6  16   1      266.49      331.21     54.41 o 
  -5  16   1     1664.77     1560.11     76.76 o 
  -4  16   1       45.60       46.49     24.01 o 
  -3  16   1     2177.02     2042.08    109.34 o 
  -2  16   1     4783.94     4629.80    115.32 o 
  -1  16   1      485.99      467.70     43.85 o 
   0  16   1       96.66      125.54     21.95 o 
   1  16   1     1100.21     1047.27     53.17 o 
   2  16   1     1202.62     1202.36     55.91 o 
   3  16   1      242.09      234.33     29.51 o 
   4  16   1       36.35       50.82     23.97 o 
   5  16   1      701.61      731.37     60.41 o 
   6  16   1        9.81       53.59     38.63 o 
   7  16   1      505.98      618.40    113.09 o 
   8  16   1       10.41       47.60     46.95 o 
  -7  17   1     1075.06     1178.14    103.98 o 
  -6  17   1        5.32       13.93     27.65 o 
  -5  17   1      845.69      808.30     63.69 o 
  -4  17   1       61.34      102.40     27.85 o 
  -3  17   1     1125.64     1099.48     66.91 o 
  -2  17   1        8.38       30.09     17.81 o 
  -1  17   1     5301.19     4899.49    195.01 o 
   0  17   1     1452.85     1399.49     57.59 o 
   1  17   1      254.13      230.90     28.60 o 
   2  17   1      306.82      335.56     39.13 o 
   3  17   1     3053.06     2933.99     90.09 o 
   4  17   1      329.14      293.86     39.66 o 
   5  17   1     3635.59     3624.75    123.66 o 
   6  17   1        4.63       38.38     41.14 o 
   7  17   1       28.30       90.57     43.46 o 
  -7  18   1       29.37       39.17     65.19 o 
  -6  18   1       47.13       89.01     53.04 o 
  -5  18   1     1987.16     1966.20     90.40 o 
  -4  18   1      200.78      180.99     35.65 o 
  -3  18   1      477.68      559.35     67.54 o 
  -2  18   1      268.88      296.89     33.66 o 
  -1  18   1     1882.12     1720.94     82.42 o 
   0  18   1     3407.38     3147.08    106.42 o 
   1  18   1     1529.45     1516.53     62.41 o 
   2  18   1        8.60       29.73     20.36 o 
   3  18   1     1086.37     1040.75     59.87 o 
   4  18   1      615.56      684.58     73.67 o 
   5  18   1      600.35      575.03     74.54 o 
   6  18   1       29.25       62.47     40.13 o 
   7  18   1      578.88      682.15     88.45 o 
  -7  19   1      247.72      303.96    107.51 o 
  -6  19   1      753.32      831.80    135.54 o 
  -5  19   1       50.97       77.28     31.25 o 
  -4  19   1       98.16      121.26     31.49 o 
  -3  19   1       53.01       56.84     27.22 o 
  -2  19   1      423.90      403.87     45.48 o 
  -1  19   1     3268.46     2923.16     91.29 o 
   0  19   1     2339.83     2218.52     77.50 o 
   1  19   1      469.69      501.56     50.93 o 
   2  19   1      877.11      789.00     53.18 o 
   3  19   1      588.79      578.45     48.46 o 
   4  19   1      444.82      388.03     47.78 o 
   5  19   1      258.72      277.66     43.76 o 
   6  19   1      244.22      237.40     55.12 o 
  -6  20   1      386.92      440.06    105.23 o 
  -5  20   1      216.79      354.66     59.82 o 
  -4  20   1      113.82      141.81     34.19 o 
  -3  20   1      116.62      146.35     45.91 o 
  -2  20   1     1997.69     1817.51    114.45 o 
  -1  20   1       48.68       45.18     22.45 o 
   0  20   1      643.90      616.61     47.55 o 
   1  20   1     1194.88     1273.00     95.77 o 
   2  20   1      152.92      163.76     28.81 o 
   3  20   1      133.89      144.75     29.69 o 
   4  20   1      700.83      692.96     72.68 o 
   5  20   1      102.41      160.38     48.05 o 
   6  20   1       91.44      148.26     53.38 o 
  -6  21   1      303.57      383.45    107.80 o 
  -5  21   1        1.44       35.69     38.65 o 
  -4  21   1     1811.21     1827.75     91.52 o 
  -3  21   1       25.37       16.46     25.96 o 
  -2  21   1      266.14      248.09     50.10 o 
  -1  21   1       11.23       17.51     19.84 o 
   0  21   1     1625.94     1596.31     69.77 o 
   1  21   1       16.96       20.88     22.13 o 
   2  21   1     2964.11     2939.62     97.12 o 
   3  21   1        3.64       12.00     22.72 o 
   4  21   1       36.32       76.08     32.92 o 
   5  21   1       53.73       65.18     46.17 o 
   6  21   1      452.82      490.68     76.86 o 
  -5  22   1      143.15      218.59     54.27 o 
  -4  22   1      167.54      235.74     55.94 o 
  -3  22   1       44.47       71.69     30.40 o 
  -2  22   1     1527.25     1545.73     78.98 o 
  -1  22   1      223.65      227.21     33.84 o 
   0  22   1      920.56      917.72     61.29 o 
   1  22   1      239.24      287.01     36.92 o 
   2  22   1      280.08      329.12     40.39 o 
   3  22   1       13.54       81.88     26.73 o 
   4  22   1      587.33      662.82     66.40 o 
   5  22   1       32.44       69.75     57.19 o 
  -5  23   1        2.70        0.00     44.11 o 
  -4  23   1      498.76      489.97     72.95 o 
  -3  23   1      423.27      510.14     72.98 o 
  -2  23   1        7.97       46.88     25.13 o 
  -1  23   1      187.90      197.77     33.36 o 
   0  23   1      375.82      303.36     39.13 o 
   1  23   1       85.88      113.41     29.60 o 
   2  23   1      663.34      582.41     60.93 o 
   3  23   1      231.67      181.69     36.01 o 
   4  23   1        4.30       50.71     33.35 o 
  -4  24   1        1.32       16.03     45.96 o 
  -3  24   1      212.20      337.40     64.25 o 
  -2  24   1      193.71      254.72     53.23 o 
  -1  24   1       78.23       81.21     28.66 o 
   0  24   1      235.43      321.16     41.04 o 
   1  24   1      695.00      632.31     55.08 o 
   2  24   1      166.14      181.82     38.18 o 
   3  24   1       64.90      109.54     32.53 o 
   4  24   1      154.77      187.99     44.05 o 
  -3  25   1     1016.46     1013.54    106.05 o 
  -2  25   1        1.11       30.17     35.42 o 
  -1  25   1     1379.14     1442.35     98.65 o 
   0  25   1        2.33       43.55     28.68 o 
   1  25   1        2.19       15.05     26.36 o 
   2  25   1        6.89       41.97     29.50 o 
   3  25   1      964.28     1069.52     76.27 o 
  -1  26   1      102.88      108.23     40.38 o 
   0  26   1       19.53       48.62     37.32 o 
   1  26   1      660.34      624.80     58.99 o 
 -10   0   2      221.17      382.30     88.93 o 
  -8   0   2     2351.24     2131.69    153.55 o 
  -6   0   2      167.64      101.47     28.49 o 
  -4   0   2     5381.41     4698.84    135.57 o 
  -2   0   2    35535.03    36849.62    801.82 o 
   0   0   2     2602.96     2646.20     64.73 o 
   2   0   2     2016.61     2127.39     49.88 o 
   4   0   2     4202.99     4182.82     97.40 o 
   6   0   2      167.80      134.39     47.75 o 
   8   0   2     2411.84     2072.50    157.55 o 
 -10   1   2       35.83       28.61     35.30 o 
  -9   1   2      496.67      455.65     63.41 o 
  -8   1   2      629.53      699.37     71.14 o 
  -7   1   2      151.07      190.69     25.99 o 
  -6   1   2     5838.03     5867.30    127.55 o 
  -5   1   2        7.05       16.40     11.01 o 
  -4   1   2      348.95      328.06     28.48 o 
  -3   1   2    35956.63    39270.04    609.92 o 
  -2   1   2    16625.97    17539.11    319.41 o 
  -1   1   2      172.81      181.03     10.37 o 
   0   1   2    60329.52    66662.92   1164.34 o 
   1   1   2      375.12      369.72     30.08 o 
   2   1   2       11.84       18.40      5.02 o 
   3   1   2     4256.83     4389.38     78.40 o 
   4   1   2     5071.39     4890.41     78.02 o 
   5   1   2      136.21      140.88     19.85 o 
   6   1   2     2230.62     1827.86    105.66 o 
   7   1   2      957.02      929.30    238.90 o 
   8   1   2       16.47       34.27     31.92 o 
   9   1   2       62.47       58.90     37.66 o 
 -10   2   2      120.66      203.01     51.05 o 
  -9   2   2       54.51      119.54     39.90 o 
  -8   2   2     1028.61     1066.21     84.50 o 
  -7   2   2      641.07      686.30     56.38 o 
  -6   2   2        0.10        0.00     12.78 o 
  -5   2   2       14.33       31.21     11.74 o 
  -4   2   2     2212.47     2132.84     64.20 o 
  -3   2   2      580.18      615.86     32.23 o 
  -2   2   2     2420.93     2408.10     75.84 o 
  -1   2   2      107.69      103.80      8.28 o 
   0   2   2     1474.70     1653.61     36.89 o 
   1   2   2       13.38       14.04      3.95 o 
   2   2   2     1452.75     1592.46     32.69 o 
   3   2   2     2001.25     1997.46     42.17 o 
   4   2   2     3537.93     3317.35     81.14 o 
   5   2   2     7444.79     6700.46    195.12 o 
   6   2   2      265.02      254.92     41.14 o 
   7   2   2      584.06      471.86     59.08 o 
   8   2   2     1493.94     1381.27     99.86 o 
   9   2   2        3.55       45.99     34.77 o 
 -10   3   2       28.83       90.09     42.11 o 
  -9   3   2     1895.12     1686.71    105.53 o 
  -8   3   2      111.14      136.91     39.71 o 
  -7   3   2       80.74       63.19     18.73 o 
  -6   3   2     3598.43     3258.02     96.12 o 
  -5   3   2      945.48      886.39     45.08 o 
  -4   3   2      164.88      244.23     47.93 o 
  -3   3   2    26422.04    28117.75    511.01 o 
  -2   3   2      224.97      273.87     17.95 o 
  -1   3   2     2016.56     2140.27     48.58 o 
   0   3   2     4393.30     5155.57     86.21 o 
   1   3   2     5597.31     5673.88     77.93 o 
   2   3   2       37.05       41.73      6.26 o 
   3   3   2    12737.73    12962.64    190.23 o 
   4   3   2     2421.44     2387.04     79.53 o 
   5   3   2      243.70      287.70     63.34 o 
   6   3   2      402.03      462.28     54.61 o 
   7   3   2     1533.93     1388.32     93.01 o 
   8   3   2       21.98       38.12     32.52 o 
   9   3   2      390.28      476.19     69.00 o 
 -10   4   2        0.10       84.52     40.09 o 
  -9   4   2        0.03      101.44     40.02 o 
  -8   4   2        8.53        0.61     31.45 o 
  -7   4   2     1327.34     1350.43     53.44 o 
  -6   4   2       22.63       31.36     14.52 o 
  -5   4   2     8426.72     8283.10    253.08 o 
  -4   4   2      249.63      269.45     25.63 o 
  -3   4   2      135.42      119.91     16.69 o 
  -2   4   2     6884.59     7687.40    244.81 o 
  -1   4   2    57977.77    63386.90   1349.62 o 
   0   4   2     1112.85     1113.21     25.31 o 
   1   4   2    15161.13    16049.25    203.95 o 
   2   4   2     2875.19     3175.00     51.30 o 
   3   4   2     1336.17     1341.51     33.82 o 
   4   4   2      111.50      114.67     15.07 o 
   5   4   2    13975.36    13146.10    461.94 o 
   6   4   2       20.65       39.88     25.61 o 
   7   4   2     1047.49      950.69     79.46 o 
   8   4   2      184.41      171.09     43.78 o 
   9   4   2      173.49      170.45     47.41 o 
 -10   5   2       24.24       98.67     42.18 o 
  -9   5   2     1125.91     1248.40     98.98 o 
  -8   5   2       88.88       65.81     34.65 o 
  -7   5   2      537.92      512.30     37.98 o 
  -6   5   2      190.54      174.51     40.28 o 
  -5   5   2     3939.44     3972.48    106.41 o 
  -4   5   2     1195.09     1199.45     46.57 o 
  -3   5   2     4433.75     4239.74     99.60 o 
  -2   5   2    11779.45    12853.26    244.17 o 
  -1   5   2     2687.07     2750.99     64.19 o 
   0   5   2     5848.68     6143.90    146.27 o 
   1   5   2    14576.32    15508.00    198.84 o 
   2   5   2       28.64       34.55      6.75 o 
   3   5   2    12069.71    11754.13    180.46 o 
   4   5   2      904.46      954.83     35.89 o 
   5   5   2        1.89        0.00     20.22 o 
   6   5   2      575.63      690.34     64.51 o 
   7   5   2     1497.42     1469.92    116.52 o 
   8   5   2        7.05       29.03     31.13 o 
   9   5   2      492.94      494.83     75.35 o 
 -10   6   2      259.94      310.80    163.27 o 
  -9   6   2        4.98        0.00     35.74 o 
  -8   6   2      375.89      423.58     58.61 o 
  -7   6   2      955.17      913.66     57.93 o 
  -6   6   2       31.64       35.17     18.52 o 
  -5   6   2     4943.89     5062.12    176.74 o 
  -4   6   2     8733.50     9244.88    195.85 o 
  -3   6   2      154.83      151.62     18.98 o 
  -2   6   2     8863.93     9762.79    233.96 o 
  -1   6   2     1930.92     1678.35     71.67 o 
   0   6   2     2849.44     2860.68     52.10 o 
   1   6   2     5083.62     5146.72     75.14 o 
   2   6   2      317.13      312.53     21.61 o 
   3   6   2      439.79      427.02     24.98 o 
   4   6   2     2980.09     2959.36     71.94 o 
   5   6   2     2300.83     2378.92    101.57 o 
   6   6   2       77.59       48.94     28.54 o 
   7   6   2      544.84      595.68     67.02 o 
   8   6   2      401.68      392.81     61.55 o 
   9   6   2      146.73      178.56     45.89 o 
 -10   7   2      144.19      232.59     53.78 o 
  -9   7   2      412.76      376.22     62.43 o 
  -8   7   2      796.49      761.71     77.60 o 
  -7   7   2       90.81       85.36     44.32 o 
  -6   7   2     1229.89     1293.39     60.17 o 
  -5   7   2     1399.31     1481.79     58.89 o 
  -4   7   2     1582.17     1543.06     56.17 o 
  -3   7   2    11044.69    11035.21    226.07 o 
  -2   7   2     2053.09     2150.55     62.68 o 
  -1   7   2      351.21      311.39     19.23 o 
   0   7   2    43984.07    46422.51    632.67 o 
   1   7   2     7794.98     8028.85    111.58 o 
   2   7   2     2109.42     2077.69     40.25 o 
   3   7   2    15579.37    16747.47    248.18 o 
   4   7   2     4645.92     4324.01     95.20 o 
   5   7   2        6.37       50.99     23.84 o 
   6   7   2      919.26      846.29     75.06 o 
   7   7   2      449.22      397.96     56.95 o 
   8   7   2       18.28       51.44     35.73 o 
   9   7   2       76.35      104.01     40.75 o 
  -9   8   2       28.14       82.45     41.61 o 
  -8   8   2     1802.97     1648.09    117.95 o 
  -7   8   2      504.77      570.90     64.58 o 
  -6   8   2       25.76       39.84     19.23 o 
  -5   8   2      189.36      189.70     27.12 o 
  -4   8   2    16878.40    18040.24    352.22 o 
  -3   8   2       29.53       41.29     13.92 o 
  -2   8   2     6299.68     6000.96    247.57 o 
  -1   8   2      398.03      450.52     23.57 o 
   0   8   2     2574.16     2628.18     57.15 o 
   1   8   2     1008.78      949.28     28.56 o 
   2   8   2    28007.18    29957.05    422.32 o 
   3   8   2     3242.03     3274.54     67.83 o 
   4   8   2     2546.64     2567.33     92.61 o 
   5   8   2      107.41       93.68     30.20 o 
   6   8   2       94.84      148.21     38.32 o 
   7   8   2       54.63      124.96     39.23 o 
   8   8   2     2571.96     2344.32    124.75 o 
   9   8   2        0.43       30.82     40.00 o 
  -9   9   2       55.27       63.25     39.68 o 
  -8   9   2      951.62      954.65     86.51 o 
  -7   9   2     1123.51     1028.50     82.42 o 
  -6   9   2     6338.10     5873.36    209.57 o 
  -5   9   2       16.50        2.75     18.78 o 
  -4   9   2     1011.23     1045.77    104.04 o 
  -3   9   2      785.72      786.10     39.04 o 
  -2   9   2     2951.80     2436.52     70.27 o 
  -1   9   2      259.24      235.71     19.82 o 
   0   9   2    10076.46    10083.69    155.50 o 
   1   9   2     2430.50     2459.52     95.83 o 
   2   9   2     1656.36     1660.94     42.99 o 
   3   9   2     1231.52     1410.85     41.22 o 
   4   9   2     1889.67     1864.31     87.09 o 
   5   9   2       14.67        0.00     49.61 o 
   6   9   2     3029.79     2826.70    214.74 o 
   7   9   2      334.35      352.43     55.87 o 
   8   9   2        1.10       61.23     38.03 o 
   9   9   2       23.44       43.88     45.61 o 
  -9  10   2       23.30      110.92     40.51 o 
  -8  10   2      801.79      852.86    158.84 o 
  -7  10   2     2574.52     2424.88    115.79 o 
  -6  10   2       25.27       32.76     20.92 o 
  -5  10   2       90.79       84.08     22.76 o 
  -4  10   2     3157.02     3064.83     91.01 o 
  -3  10   2      209.42      190.46     24.38 o 
  -2  10   2     1786.34     1581.57     55.32 o 
  -1  10   2     1311.67     1422.06     36.41 o 
   0  10   2      658.85      797.37     27.78 o 
   1  10   2     3327.75     3317.91     67.01 o 
   2  10   2     9475.42     9192.25    150.33 o 
   3  10   2       63.00       92.66     14.43 o 
   4  10   2      443.22      404.10     31.19 o 
   5  10   2      810.35      906.85     72.55 o 
   6  10   2      178.01      179.63     40.47 o 
   7  10   2      500.21      500.06     65.30 o 
   8  10   2     1163.15     1349.77    107.96 o 
   9  10   2       18.88       62.88     43.61 o 
  -9  11   2      164.88      193.87     53.16 o 
  -8  11   2      178.50      283.99     67.48 o 
  -7  11   2      680.08      782.41    112.23 o 
  -6  11   2     5889.06     5880.68    169.85 o 
  -5  11   2      950.00      932.15     55.27 o 
  -4  11   2      296.10      280.99     31.65 o 
  -3  11   2     6872.73     7205.67    205.75 o 
  -2  11   2     3851.29     3880.75    160.46 o 
  -1  11   2      493.42      536.31     23.56 o 
   0  11   2    10450.84    10284.57    162.13 o 
   1  11   2     4026.12     4062.36     79.30 o 
   2  11   2      143.37      174.56     18.00 o 
   3  11   2     3914.43     3726.36     79.56 o 
   4  11   2     2056.70     1949.15     72.06 o 
   5  11   2      545.64      687.06     78.35 o 
   6  11   2      742.82      849.37     80.29 o 
   7  11   2      136.74      143.85     42.76 o 
   8  11   2        0.14       37.93     39.23 o 
   9  11   2      291.96      355.72     68.93 o 
  -9  12   2       10.34       40.60     58.05 o 
  -8  12   2        0.71       11.44     38.44 o 
  -7  12   2     1513.17     1572.38    125.24 o 
  -6  12   2        5.69        0.00     19.83 o 
  -5  12   2     1958.14     2001.72     77.68 o 
  -4  12   2      301.15      257.89     31.74 o 
  -3  12   2      143.55      167.05     24.55 o 
  -2  12   2      806.94      810.26     39.14 o 
  -1  12   2    11862.07    12192.60    188.31 o 
   0  12   2       87.81       90.54     13.22 o 
   1  12   2     6240.38     6202.82    132.47 o 
   2  12   2      623.32      646.67     38.62 o 
   3  12   2     1327.34     1334.81     60.97 o 
   4  12   2      433.70      405.22     39.42 o 
   5  12   2     4805.18     4826.72    409.04 o 
   6  12   2        1.20       31.88     33.13 o 
   7  12   2      406.37      478.05     66.76 o 
   8  12   2       79.17      104.52     45.59 o 
  -8  13   2        2.03       12.01     51.18 o 
  -7  13   2      370.94      415.66     61.44 o 
  -6  13   2       37.63       34.34     22.52 o 
  -5  13   2     1795.30     1689.65     72.03 o 
  -4  13   2       56.11      111.68     24.39 o 
  -3  13   2     2891.81     2654.17     86.27 o 
  -2  13   2       38.21       19.00     12.45 o 
  -1  13   2      494.84      527.09     34.25 o 
   0  13   2      129.28      174.75     17.79 o 
   1  13   2     3649.08     3528.47     75.22 o 
   2  13   2        2.80        4.03     10.64 o 
   3  13   2     6178.47     6162.35    117.66 o 
   4  13   2       98.29      135.22     25.89 o 
   5  13   2      287.71      370.70     53.38 o 
   6  13   2      274.60      311.60     56.52 o 
   7  13   2      197.20      308.85     71.63 o 
   8  13   2        6.04       37.55     38.13 o 
  -8  14   2       10.36       46.89     58.90 o 
  -7  14   2      361.40      408.09     62.00 o 
  -6  14   2      109.94      169.16     42.76 o 
  -5  14   2     1127.70     1159.48     63.90 o 
  -4  14   2      482.13      386.24     39.60 o 
  -3  14   2      111.70      113.87     23.35 o 
  -2  14   2      184.49      248.18     26.60 o 
  -1  14   2     5496.63     5328.36    140.54 o 
   0  14   2      339.30      366.03     30.90 o 
   1  14   2     3377.66     3310.36     73.37 o 
   2  14   2      916.74      907.50     40.30 o 
   3  14   2      149.34      149.45     23.82 o 
   4  14   2      453.38      521.74     46.96 o 
   5  14   2     1930.99     1807.67    100.46 o 
   6  14   2       17.57       31.28     41.03 o 
   7  14   2      306.73      494.77     73.20 o 
   8  14   2        3.75       57.04     41.68 o 
  -8  15   2      184.40      257.35     86.35 o 
  -7  15   2       18.50       58.33     61.76 o 
  -6  15   2      908.96      911.14     65.90 o 
  -5  15   2      526.32      620.61     53.87 o 
  -4  15   2      491.33      460.31     44.17 o 
  -3  15   2     1560.59     1584.06     98.95 o 
  -2  15   2      261.80      220.50     26.72 o 
  -1  15   2      963.38      904.34    152.23 o 
   0  15   2     3023.90     3021.40     96.11 o 
   1  15   2     3943.66     3808.83     97.98 o 
   2  15   2      195.65      210.39     26.92 o 
   3  15   2     4661.04     4432.33    116.22 o 
   4  15   2     4179.54     3976.83    221.73 o 
   5  15   2       13.08        0.00     27.76 o 
   6  15   2      360.81      438.75     64.40 o 
   7  15   2      407.09      382.57     64.20 o 
   8  15   2        0.05       32.77     45.23 o 
  -8  16   2      472.00      391.17    109.80 o 
  -7  16   2       27.18       72.63     66.34 o 
  -6  16   2        0.04       46.36     27.01 o 
  -5  16   2       59.49       83.62     25.85 o 
  -4  16   2     6608.75     5899.07    160.46 o 
  -3  16   2       81.70       77.60     22.16 o 
  -2  16   2     4561.37     3949.89    172.76 o 
  -1  16   2      836.87      820.34     47.14 o 
   0  16   2      349.09      345.70     32.36 o 
   1  16   2      130.02      152.17     24.00 o 
   2  16   2     2495.45     2402.12     76.46 o 
   3  16   2        3.50        8.40     16.76 o 
   4  16   2     1172.94     1131.18     68.26 o 
   5  16   2      114.88      105.05     68.91 o 
   6  16   2      633.19      618.47     75.80 o 
   7  16   2       95.90      148.54     50.65 o 
  -7  17   2       41.12       64.91     65.19 o 
  -6  17   2     1025.56     1225.81     99.62 o 
  -5  17   2       18.18       15.91     22.78 o 
  -4  17   2      736.44      621.81     54.54 o 
  -3  17   2      123.84      124.80     26.99 o 
  -2  17   2     1114.91     1060.47     56.56 o 
  -1  17   2      101.11      104.64     22.09 o 
   0  17   2       81.49       74.66     20.86 o 
   1  17   2      459.27      500.34     40.66 o 
   2  17   2     1295.15     1259.98     61.36 o 
   3  17   2        0.83       13.75     18.75 o 
   4  17   2      632.96      665.16     56.90 o 
   5  17   2       34.46       19.86     40.17 o 
   6  17   2     1042.06      949.99     93.28 o 
   7  17   2       17.15       62.40     42.51 o 
  -7  18   2       83.59       51.18     68.91 o 
  -6  18   2        0.05        4.79     60.33 o 
  -5  18   2       38.55       33.68     34.49 o 
  -4  18   2     2794.86     2624.83    110.24 o 
  -3  18   2      431.69      463.41     46.43 o 
  -2  18   2     2622.58     2493.66     98.19 o 
  -1  18   2      154.81      169.26     38.71 o 
   0  18   2      401.57      367.79     36.71 o 
   1  18   2     2302.90     2224.80     76.74 o 
   2  18   2     6271.10     5912.64    141.71 o 
   3  18   2       85.26      131.04     27.09 o 
   4  18   2       74.85      128.83     32.34 o 
   5  18   2       49.29       55.25     37.96 o 
   6  18   2      505.47      489.70     73.29 o 
   7  18   2      146.53      147.38     67.34 o 
  -7  19   2      115.82       69.48     76.06 o 
  -6  19   2      721.88     1053.37    100.04 o 
  -5  19   2       69.46       43.34     35.69 o 
  -4  19   2      433.94      515.43     68.60 o 
  -3  19   2      985.04      965.10     67.34 o 
  -2  19   2     1367.35     1330.42     65.20 o 
  -1  19   2        0.86       12.50     18.21 o 
   0  19   2     2051.95     1995.02     73.59 o 
   1  19   2     1702.14     1526.22     65.71 o 
   2  19   2      153.27      201.95     30.43 o 
   3  19   2      782.10      883.67     58.46 o 
   4  19   2       53.32       78.24     39.45 o 
   5  19   2        7.29       17.84     37.45 o 
   6  19   2      728.89      890.13     95.83 o 
  -6  20   2        8.66       24.31     49.47 o 
  -5  20   2      875.73      879.46    177.57 o 
  -4  20   2      123.20      175.09     45.78 o 
  -3  20   2      119.46      128.31     30.79 o 
  -2  20   2       31.93       37.13     24.85 o 
  -1  20   2     2172.81     2034.73     76.35 o 
   0  20   2       84.39      102.91     24.63 o 
   1  20   2     2179.92     2117.56     90.14 o 
   2  20   2      457.70      533.35     59.56 o 
   3  20   2      449.23      507.85     46.94 o 
   4  20   2       55.00       88.47     31.55 o 
   5  20   2      776.53      805.72     90.15 o 
   6  20   2        1.23       59.92     48.60 o 
  -6  21   2       10.79       33.05     45.26 o 
  -5  21   2      405.17      370.72     62.86 o 
  -4  21   2        0.03        0.00     35.22 o 
  -3  21   2     1142.39     1123.38     99.26 o 
  -2  21   2        5.93       29.20     23.38 o 
  -1  21   2      171.44      180.69     29.67 o 
   0  21   2       32.46       26.21     21.97 o 
   1  21   2      881.03      950.42     70.44 o 
   2  21   2      162.29      129.85     28.03 o 
   3  21   2      871.28      864.71     61.58 o 
   4  21   2       29.00       46.25     29.02 o 
   5  21   2      123.57       84.02     48.46 o 
  -5  22   2      396.44      527.55     78.81 o 
  -4  22   2       53.69      113.73     44.92 o 
  -3  22   2        0.44       20.91     31.60 o 
  -2  22   2       17.04        0.00     35.61 o 
  -1  22   2     2582.15     2420.60     88.86 o 
   0  22   2        0.18        0.00     20.19 o 
   1  22   2      724.93      722.52     69.24 o 
   2  22   2       42.40       56.92     24.74 o 
   3  22   2      238.65      239.05     36.97 o 
   4  22   2       17.60       42.24     31.52 o 
   5  22   2     1025.64     1210.26    110.22 o 
  -5  23   2      212.69      268.01     63.50 o 
  -4  23   2       63.29      129.99     49.62 o 
  -3  23   2      464.76      480.62     67.74 o 
  -2  23   2       92.81       81.97     40.26 o 
  -1  23   2      256.67      213.32     39.73 o 
   0  23   2      627.09      592.33     52.09 o 
   1  23   2      703.45      681.59     64.34 o 
   2  23   2        1.30       65.60     26.27 o 
   3  23   2      566.50      629.87     61.07 o 
   4  23   2      137.15      190.51     43.37 o 
  -4  24   2      668.74      788.56    100.57 o 
  -3  24   2       12.40       45.37     77.20 o 
  -2  24   2      766.93      812.04     92.97 o 
  -1  24   2      163.33      152.54     38.96 o 
   0  24   2       36.91       55.15     34.11 o 
   1  24   2       13.42        3.25     23.86 o 
   2  24   2      625.41      637.14     73.31 o 
   3  24   2        1.57       31.46     28.44 o 
  -3  25   2        8.36        0.00     41.86 o 
  -2  25   2      522.55      547.81    183.57 o 
  -1  25   2        0.11       32.96     33.68 o 
   0  25   2      533.57      601.70     66.93 o 
   1  25   2       40.13       57.53     33.69 o 
   2  25   2       15.05       93.72     39.17 o 
  -1  26   2       89.14       95.71     50.84 o 
   0  26   2       18.11       32.78     38.09 o 
  -9   0   3      170.40      237.62     72.34 o 
  -7   0   3      130.88      102.97     29.60 o 
  -5   0   3       92.05       57.32     21.53 o 
  -3   0   3    32553.75    33953.97    751.70 o 
  -1   0   3      386.29      465.67     21.04 o 
   1   0   3     6533.82     6987.15    135.57 o 
   3   0   3     2573.81     2151.29     76.63 o 
   5   0   3     2721.98     2162.61    101.65 o 
   7   0   3       47.38       15.44     42.32 o 
   9   0   3      505.40      416.04     88.07 o 
 -10   1   3        8.71        9.47     35.68 o 
  -9   1   3       26.43       44.69     35.29 o 
  -8   1   3      474.88      463.23     60.70 o 
  -7   1   3      284.37      289.63     29.79 o 
  -6   1   3       95.17      102.06     18.76 o 
  -5   1   3     8382.82     8149.51    156.03 o 
  -4   1   3     2125.14     2110.19     69.30 o 
  -3   1   3     4752.08     4640.71     98.39 o 
  -2   1   3     1189.09     1195.81     41.79 o 
  -1   1   3      101.18      103.02      8.16 o 
   0   1   3      530.00      595.11     18.40 o 
   1   1   3   278001.22   267772.75   6669.07 o 
   2   1   3     2236.61     2114.81     49.05 o 
   3   1   3     1353.07     1200.68     38.23 o 
   4   1   3     2654.70     2569.32     46.69 o 
   5   1   3     2743.32     2548.52     71.58 o 
   6   1   3       91.17      108.97     31.34 o 
   7   1   3     2063.53     1885.11    188.29 o 
   8   1   3       80.02       68.43     37.08 o 
   9   1   3       64.53      105.04     40.45 o 
 -10   2   3      290.04      268.07     53.17 o 
  -9   2   3      142.20      185.72     46.78 o 
  -8   2   3       33.47       37.90     30.73 o 
  -7   2   3     2090.25     1983.60     65.42 o 
  -6   2   3     1928.56     1818.11     80.14 o 
  -5   2   3       57.44       40.04     14.74 o 
  -4   2   3    30986.33    33411.96    609.82 o 
  -3   2   3     7205.43     7122.39    147.61 o 
  -2   2   3      219.59      234.60     22.61 o 
  -1   2   3    11401.51    12655.73    232.19 o 
   0   2   3       14.26       14.71      5.69 o 
   1   2   3       32.05       45.76     13.87 o 
   2   2   3      351.91      429.59     16.45 o 
   3   2   3    11557.70    11780.36    175.26 o 
   4   2   3      635.58      665.09     26.31 o 
   5   2   3     1595.75     1421.03     58.85 o 
   6   2   3     3662.14     3183.39    125.91 o 
   7   2   3      140.73      110.68     34.67 o 
   8   2   3      457.93      402.80     60.62 o 
   9   2   3      539.69      568.47     73.21 o 
 -10   3   3       81.04       86.00     42.46 o 
  -9   3   3        0.21        4.20     32.11 o 
  -8   3   3     3138.92     3138.86    135.45 o 
  -7   3   3      139.04      144.08     22.26 o 
  -6   3   3     1634.40     1498.90     53.48 o 
  -5   3   3      329.59      308.10     43.84 o 
  -4   3   3     5749.49     6064.86    225.36 o 
  -3   3   3      600.21      531.28     36.26 o 
  -2   3   3    20536.04    21832.23    395.77 o 
  -1   3   3    11216.83    12407.35    234.05 o 
   0   3   3      552.99      494.18     18.58 o 
   1   3   3        9.29       30.43      6.62 o 
   2   3   3     1022.60      896.35     28.56 o 
   3   3   3      246.92      295.94     16.50 o 
   4   3   3    13999.13    14432.00    215.83 o 
   5   3   3      115.85      127.93     24.49 o 
   6   3   3      288.20      253.02     42.17 o 
   7   3   3      867.16      774.83     72.48 o 
   8   3   3      851.61      734.30     77.55 o 
   9   3   3        1.27       14.66     30.02 o 
 -10   4   3      378.22      517.89     69.54 o 
  -9   4   3        4.00        0.00     28.58 o 
  -8   4   3       31.74       43.73     35.17 o 
  -7   4   3     1040.84     1008.10     56.17 o 
  -6   4   3     5225.21     4661.29    110.57 o 
  -5   4   3       78.92      110.31     21.23 o 
  -4   4   3     4701.03     5531.63    128.07 o 
  -3   4   3     1283.71     1432.31     62.67 o 
  -2   4   3      829.26      921.63     31.38 o 
  -1   4   3     4759.97     5241.43    106.12 o 
   0   4   3     1914.70     1850.80     40.08 o 
   1   4   3      203.32      197.75     11.22 o 
   2   4   3     6234.97     5911.65     93.16 o 
   3   4   3      773.33      727.67     25.19 o 
   4   4   3      281.80      298.29     19.79 o 
   5   4   3        0.85        0.00     16.93 o 
   6   4   3     2726.31     2543.59    111.46 o 
   7   4   3       28.35       71.19     31.94 o 
   8   4   3      987.83      794.18     81.96 o 
   9   4   3       24.95       79.16     55.90 o 
 -10   5   3      105.06      108.27     44.67 o 
  -9   5   3        0.21        9.10     31.71 o 
  -8   5   3     3028.03     2908.53    129.70 o 
  -7   5   3       14.79       26.16     16.97 o 
  -6   5   3     3164.57     3130.87    125.53 o 
  -5   5   3      146.15      165.64     24.19 o 
  -4   5   3     1877.63     2010.93     63.49 o 
  -3   5   3      330.37      300.52     32.69 o 
  -2   5   3    37459.80    39995.90    713.28 o 
  -1   5   3     1211.38     1323.92     37.72 o 
   0   5   3      184.68      194.26     13.13 o 
   1   5   3     1684.65     1929.51     54.86 o 
   2   5   3     3155.73     3105.52     52.41 o 
   3   5   3      404.18      422.87     18.21 o 
   4   5   3     9134.80     8982.46    145.48 o 
   5   5   3       22.29        8.63     22.05 o 
   6   5   3      504.42      410.63     78.20 o 
   7   5   3        3.01       20.14     27.81 o 
   8   5   3     1269.40     1329.73    101.56 o 
   9   5   3        5.17       56.62     40.59 o 
 -10   6   3      506.93      596.36    137.39 o 
  -9   6   3       92.35      118.65     44.61 o 
  -8   6   3       51.41       96.13     37.17 o 
  -7   6   3     1886.11     1683.64     75.69 o 
  -6   6   3     2161.84     2227.25     78.50 o 
  -5   6   3       11.78       21.01     15.30 o 
  -4   6   3     3268.44     3171.96     86.77 o 
  -3   6   3     6384.48     7032.50    151.13 o 
  -2   6   3      276.50      346.25     22.35 o 
  -1   6   3    16144.81    17397.29    322.30 o 
   0   6   3    20555.90    21539.68    302.42 o 
   1   6   3      238.87      289.10     16.58 o 
   2   6   3     3415.85     3240.38     55.12 o 
   3   6   3    13576.61    13683.21    225.94 o 
   4   6   3      157.08      208.17     18.11 o 
   5   6   3      587.13      633.34     48.72 o 
   6   6   3     3020.06     2748.09    119.62 o 
   7   6   3        0.82       17.37     27.27 o 
   8   6   3       90.75       83.88     38.19 o 
   9   6   3      190.24      202.93     53.45 o 
 -10   7   3        0.96       22.84     39.44 o 
  -9   7   3       48.14       11.25     44.32 o 
  -8   7   3     1260.58     1370.87     92.14 o 
  -7   7   3     1155.42     1070.54     63.68 o 
  -6   7   3      145.67      189.22     33.34 o 
  -5   7   3      485.05      419.64     35.85 o 
  -4   7   3     1216.42     1225.52     57.29 o 
  -3   7   3     4291.76     4480.42    107.01 o 
  -2   7   3     3266.39     3696.96     93.89 o 
  -1   7   3    10517.03    10632.64    208.30 o 
   0   7   3      489.86      481.84     31.39 o 
   1   7   3    12404.45    12626.91    168.47 o 
   2   7   3      806.25      892.09     24.62 o 
   3   7   3     2904.72     2790.89     64.20 o 
   4   7   3     2239.73     2214.71     61.23 o 
   5   7   3     1791.23     1716.97     70.13 o 
   6   7   3      225.27      255.11     46.31 o 
   7   7   3      421.20      451.65     60.72 o 
   8   7   3       62.60       51.75     37.55 o 
   9   7   3       45.49       75.28     46.18 o 
  -9   8   3      393.25      381.37     60.28 o 
  -8   8   3        0.31       53.81     35.02 o 
  -7   8   3     4803.42     4659.68    170.79 o 
  -6   8   3      614.78      599.63     46.30 o 
  -5   8   3        6.85       18.49     15.28 o 
  -4   8   3      593.83      638.80     39.47 o 
  -3   8   3     5525.85     5566.66    128.51 o 
  -2   8   3       73.71      105.43     16.21 o 
  -1   8   3     5389.91     5459.21    120.66 o 
   0   8   3      727.48      637.71     30.52 o 
   1   8   3      181.65      206.11     12.56 o 
   2   8   3       39.85       75.73     11.57 o 
   3   8   3     1411.91     1414.72     35.21 o 
   4   8   3        1.45        0.00     15.11 o 
   5   8   3     2844.18     2803.04    108.65 o 
   6   8   3      260.41      222.46     44.57 o 
   7   8   3      124.43      145.33     41.97 o 
   8   8   3      368.09      313.63     57.91 o 
   9   8   3      632.75      641.46     81.28 o 
  -9   9   3      691.07      794.75     85.31 o 
  -8   9   3      145.85      233.64     48.23 o 
  -7   9   3      873.78      806.67     57.46 o 
  -6   9   3     1384.91     1373.39     64.17 o 
  -5   9   3     6922.88     7067.85    167.89 o 
  -4   9   3        1.69        1.34     13.39 o 
  -3   9   3     3024.87     3039.79     84.94 o 
  -2   9   3     4039.86     5196.24    121.18 o 
  -1   9   3     3774.01     3930.59     96.06 o 
   0   9   3      450.74      506.61     23.29 o 
   1   9   3    28323.32    29307.06    371.84 o 
   2   9   3        1.19       10.98      6.82 o 
   3   9   3      786.11      756.02     31.94 o 
   4   9   3      226.68      293.23     26.83 o 
   5   9   3     2962.02     2775.96     94.93 o 
   6   9   3       24.71       85.92     32.46 o 
   7   9   3     1089.53     1183.89     95.72 o 
   8   9   3      638.87      597.62     75.11 o 
   9   9   3       76.80      137.70     48.22 o 
  -9  10   3      383.77      489.24     99.51 o 
  -8  10   3        3.58       53.96     35.17 o 
  -7  10   3     1757.49     1730.40     77.26 o 
  -6  10   3      705.31      778.09     54.10 o 
  -5  10   3      103.65      123.11     25.25 o 
  -4  10   3     3475.61     3616.69    196.42 o 
  -3  10   3     3302.34     3301.72     91.80 o 
  -2  10   3       58.74       56.02     15.13 o 
  -1  10   3     2343.83     1880.67     51.41 o 
   0  10   3    21858.30    23591.95    338.81 o 
   1  10   3      597.71      590.09     19.57 o 
   2  10   3     5088.63     5228.15     96.89 o 
   3  10   3     1414.40     1265.29     40.51 o 
   4  10   3       11.42       37.81     14.58 o 
   5  10   3     1873.70     2012.81     80.00 o 
   6  10   3      893.35      957.12    139.25 o 
   7  10   3      317.69      297.76     54.75 o 
   8  10   3      197.02      313.49     74.49 o 
   9  10   3      632.67      518.29     75.45 o 
  -9  11   3      248.87      267.93     81.78 o 
  -8  11   3      886.85      843.65    117.95 o 
  -7  11   3       63.08      146.87     38.51 o 
  -6  11   3      203.32      217.09     50.16 o 
  -5  11   3     2218.31     2423.76     84.52 o 
  -4  11   3     1081.95     1019.31     52.74 o 
  -3  11   3      690.61      702.36     41.60 o 
  -2  11   3     1397.21     1430.16     53.75 o 
  -1  11   3      324.20      369.80     28.25 o 
   0  11   3     6789.98     6728.71    127.30 o 
   1  11   3     4360.67     4359.85     84.34 o 
   2  11   3     7300.58     7316.71    127.49 o 
   3  11   3      472.58      395.78     27.33 o 
   4  11   3     3108.82     3231.45     84.56 o 
   5  11   3       39.64      100.90     33.83 o 
   6  11   3       44.24       51.95     55.19 o 
   7  11   3      649.72      592.41     74.81 o 
   8  11   3      167.39      157.31     49.38 o 
  -9  12   3        7.08      121.24     71.77 o 
  -8  12   3        1.30       13.44     61.76 o 
  -7  12   3       14.97       42.61     25.12 o 
  -6  12   3      762.53      789.66     57.16 o 
  -5  12   3        5.94        5.70     22.58 o 
  -4  12   3     4466.29     4378.51    120.76 o 
  -3  12   3      452.48      475.59     37.86 o 
  -2  12   3      187.13      183.62     24.83 o 
  -1  12   3      848.21      781.69     34.78 o 
   0  12   3     6173.51     6059.55    108.10 o 
   1  12   3        0.01        0.00      9.13 o 
   2  12   3     3341.33     3128.35     70.42 o 
   3  12   3     2181.11     2161.66     57.85 o 
   4  12   3       42.85       38.00     16.67 o 
   5  12   3      146.52      129.67     36.34 o 
   6  12   3     1029.51     1025.88     89.16 o 
   7  12   3       10.50       98.24     49.47 o 
   8  12   3      316.77      428.51     70.02 o 
  -8  13   3     1110.62     1051.98    147.26 o 
  -7  13   3      126.22      146.36     77.49 o 
  -6  13   3     1203.49     1178.92     66.85 o 
  -5  13   3        4.63        0.00     18.43 o 
  -4  13   3      403.70      484.52     42.56 o 
  -3  13   3      138.36      159.23     25.73 o 
  -2  13   3    11595.44    11084.73    237.35 o 
  -1  13   3        0.62        1.23      9.74 o 
   0  13   3     2091.66     1993.60     51.08 o 
   1  13   3        4.72        7.83     10.23 o 
   2  13   3     4151.86     4096.90    105.60 o 
   3  13   3      152.20      145.60     27.46 o 
   4  13   3     4837.03     4725.50    101.30 o 
   5  13   3       15.21       81.75     34.60 o 
   6  13   3       91.38       47.37     36.35 o 
   7  13   3       32.77       13.31     33.22 o 
   8  13   3      656.44      729.36    148.98 o 
  -8  14   3        8.91       36.60     57.76 o 
  -7  14   3      372.72      425.64     63.31 o 
  -6  14   3     2051.26     1884.56    209.31 o 
  -5  14   3       96.15       96.75     27.26 o 
  -4  14   3     1855.29     1910.57    108.39 o 
  -3  14   3     3135.33     3213.62     99.27 o 
  -2  14   3      157.98      182.08     26.76 o 
  -1  14   3     1290.16     1170.61     50.31 o 
   0  14   3     2760.23     2696.86     75.75 o 
   1  14   3      391.64      409.75     29.57 o 
   2  14   3     4592.50     4471.78    117.10 o 
   3  14   3     2184.07     2060.10     67.38 o 
   4  14   3     1036.95     1029.42     46.53 o 
   5  14   3      614.46      627.75     69.45 o 
   6  14   3     1026.09     1108.17     96.69 o 
   7  14   3        1.60       30.79     64.19 o 
   8  14   3      394.56      527.50    168.85 o 
  -8  15   3      137.24      142.68     69.20 o 
  -7  15   3      271.01      351.23     62.25 o 
  -6  15   3      543.83      491.14     66.02 o 
  -5  15   3      991.46     1049.87     65.68 o 
  -4  15   3      432.51      383.92     46.60 o 
  -3  15   3      857.52      868.21     55.53 o 
  -2  15   3     2671.39     2529.40     86.20 o 
  -1  15   3     1485.75     1343.73     52.29 o 
   0  15   3      909.12      847.97     46.30 o 
   1  15   3      482.34      459.44     36.75 o 
   2  15   3      516.43      654.85     36.57 o 
   3  15   3     1398.47     1280.34     48.71 o 
   4  15   3      345.43      406.16     45.56 o 
   5  15   3      278.82      276.08     83.64 o 
   6  15   3      229.83      351.90     59.62 o 
   7  15   3      703.50      756.37     91.64 o 
  -8  16   3       35.80       81.21     68.63 o 
  -7  16   3      600.35      627.73    173.71 o 
  -6  16   3       58.03       57.65     34.88 o 
  -5  16   3       83.55       70.06     54.47 o 
  -4  16   3      806.05      856.88     59.05 o 
  -3  16   3     4164.72     3288.39    222.26 o 
  -2  16   3        8.04        0.00     16.69 o 
  -1  16   3     2298.83     2031.97     79.08 o 
   0  16   3       98.16      158.79     40.66 o 
   1  16   3        0.99        6.66     14.95 o 
   2  16   3      110.28      131.15     24.27 o 
   3  16   3     3656.39     3368.15    148.69 o 
   4  16   3        7.09       45.66     20.36 o 
   5  16   3     1468.37     1515.71    106.55 o 
   6  16   3     1122.07     1230.14    103.30 o 
   7  16   3       11.77       55.86     44.45 o 
  -7  17   3       86.78      137.54     70.91 o 
  -6  17   3        1.03       18.29     34.07 o 
  -5  17   3     2942.29     2721.21    131.46 o 
  -4  17   3      220.12      199.34     42.42 o 
  -3  17   3      646.87      652.31     53.36 o 
  -2  17   3       42.08        0.00     24.63 o 
  -1  17   3     4545.62     4121.15    107.57 o 
   0  17   3      210.45      207.63     31.80 o 
   1  17   3      693.84      767.62     49.58 o 
   2  17   3      187.44      188.79     28.15 o 
   3  17   3      155.86      213.61     29.64 o 
   4  17   3        0.01        5.08     19.58 o 
   5  17   3     1078.24     1249.14    218.60 o 
   6  17   3       37.65       77.50     44.92 o 
   7  17   3      757.20      912.55    112.66 o 
  -7  18   3      283.14      172.71     82.92 o 
  -6  18   3      396.49      353.71     61.30 o 
  -5  18   3       13.58       60.38     33.56 o 
  -4  18   3        2.25       48.52     32.02 o 
  -3  18   3     2146.83     2064.37    109.59 o 
  -2  18   3      236.66      131.89     36.44 o 
  -1  18   3     5883.52     5716.83    211.77 o 
   0  18   3     3202.00     3088.12     92.81 o 
   1  18   3       12.88       23.18     17.59 o 
   2  18   3     1894.59     1872.71     70.88 o 
   3  18   3     2454.44     2206.48     78.33 o 
   4  18   3      421.92      442.56     43.26 o 
   5  18   3     1781.18     1947.68    150.98 o 
   6  18   3        5.11       50.91     42.39 o 
   7  18   3       48.25       64.47     49.66 o 
  -7  19   3      114.77      112.66     83.78 o 
  -6  19   3      204.41      229.98     53.30 o 
  -5  19   3      344.37      406.28     65.48 o 
  -4  19   3      197.99      237.92     50.33 o 
  -3  19   3       18.43       42.89     29.74 o 
  -2  19   3      963.13     1052.90     90.58 o 
  -1  19   3      919.87      767.75     51.60 o 
   0  19   3      324.55      410.97     39.80 o 
   1  19   3     1050.30     1081.67     64.38 o 
   2  19   3      231.89      289.99     36.48 o 
   3  19   3       89.72      117.33     42.95 o 
   4  19   3      309.67      345.79     40.37 o 
   5  19   3      263.31      279.93     57.62 o 
   6  19   3       12.19       72.52     43.60 o 
  -6  20   3      521.91      577.56     79.87 o 
  -5  20   3       24.17       99.15    104.94 o 
  -4  20   3     1170.10     1283.29    105.94 o 
  -3  20   3      398.93      438.08     64.44 o 
  -2  20   3        2.41        4.83     25.47 o 
  -1  20   3      918.61      937.63     59.10 o 
   0  20   3     1608.15     1589.75     70.58 o 
   1  20   3      201.89      204.26     30.24 o 
   2  20   3      408.28      442.10     43.21 o 
   3  20   3      684.59      736.01     56.00 o 
   4  20   3       14.51       21.87     29.21 o 
   5  20   3       20.24       11.17     40.11 o 
   6  20   3      788.86      863.73     99.46 o 
  -6  21   3      242.60      207.64     58.93 o 
  -5  21   3        3.63        2.93     36.11 o 
  -4  21   3      485.70      427.46     67.44 o 
  -3  21   3      103.82      124.01     42.79 o 
  -2  21   3     2057.61     2000.01    114.82 o 
  -1  21   3       44.61       26.01     25.95 o 
   0  21   3      532.05      557.21     52.39 o 
   1  21   3        1.69       21.18     22.87 o 
   2  21   3     1080.15     1140.29    104.42 o 
   3  21   3      111.18      125.71     28.98 o 
   4  21   3     1341.84     1549.24    178.87 o 
   5  21   3        4.03       28.67     43.45 o 
  -5  22   3       12.03       72.48     43.67 o 
  -4  22   3      756.77      905.48     95.53 o 
  -3  22   3      407.21      503.17     74.63 o 
  -2  22   3        1.49        0.00     30.36 o 
  -1  22   3      313.62      269.13     43.59 o 
   0  22   3     1450.36     1427.21    116.21 o 
   1  22   3        0.36       50.56     26.14 o 
   2  22   3     1282.86     1332.26     74.10 o 
   3  22   3       20.67       13.38     31.02 o 
   4  22   3       11.80       57.00     41.56 o 
   5  22   3      240.09      374.85    125.96 o 
  -4  23   3      112.74       86.04     48.79 o 
  -3  23   3       80.40      103.11     43.47 o 
  -2  23   3      472.57      420.91     67.38 o 
  -1  23   3        2.83       29.88     28.25 o 
   0  23   3       55.09      133.65     35.20 o 
   1  23   3      224.21      222.92     43.92 o 
   2  23   3      426.82      430.74     52.39 o 
   3  23   3       20.06       87.26     28.75 o 
   4  23   3      158.07       97.68     50.36 o 
  -4  24   3      196.60      292.25     66.59 o 
  -3  24   3      586.70      599.62     83.04 o 
  -2  24   3        0.77       40.60     77.78 o 
  -1  24   3      625.04      531.12     61.19 o 
   0  24   3      267.94      308.95     56.72 o 
   1  24   3        9.36       45.97     30.23 o 
   2  24   3      301.85      343.30     50.72 o 
   3  24   3      680.67      777.07     94.33 o 
  -3  25   3      332.68      275.20     70.34 o 
  -2  25   3        6.13       68.66     52.76 o 
  -1  25   3      477.99      593.63     94.50 o 
   0  25   3       58.52      112.50     48.29 o 
   1  25   3      620.88      660.02     71.46 o 
   2  25   3       33.30      103.66     44.18 o 
 -10   0   4      183.05      268.21     81.49 o 
  -8   0   4     1358.64     1211.26     84.35 o 
  -6   0   4    18488.96    17395.49   1754.82 o 
  -4   0   4      342.52      418.12     38.17 o 
  -2   0   4    18455.91    18488.33    416.36 o 
   0   0   4    17662.27    19100.55    421.03 o 
   2   0   4     1347.79     1203.11     50.81 o 
   4   0   4    36078.18    36774.36    810.07 o 
   6   0   4      211.43      210.11     48.47 o 
   8   0   4      188.91      235.90     70.06 o 
 -10   1   4      958.61     1240.96    102.00 o 
  -9   1   4        1.40       44.41     34.63 o 
  -8   1   4      793.59      783.91     49.72 o 
  -7   1   4      432.04      407.60     35.09 o 
  -6   1   4      763.97      708.02     40.95 o 
  -5   1   4     2461.18     2440.42     67.02 o 
  -4   1   4     3706.78     3274.56     75.13 o 
  -3   1   4      589.33      593.94     36.32 o 
  -2   1   4    10969.62    11492.56    189.97 o 
  -1   1   4     5516.97     5967.31    115.77 o 
   0   1   4     1022.47     1017.61     28.43 o 
   1   1   4     4178.06     4666.40     67.89 o 
   2   1   4    20931.95    21849.71    305.12 o 
   3   1   4       35.92       26.48     11.01 o 
   4   1   4     3728.64     3551.47     84.01 o 
   5   1   4     1932.12     1826.16     59.97 o 
   6   1   4      102.20       87.70     31.79 o 
   7   1   4      141.95      156.31     50.61 o 
   8   1   4     2144.77     2124.25    115.24 o 
   9   1   4       88.26      188.16     45.94 o 
 -10   2   4       66.67       97.50     99.22 o 
  -9   2   4       14.33       47.20     34.56 o 
  -8   2   4     1216.18     1296.51     59.14 o 
  -7   2   4       56.42       88.55     20.83 o 
  -6   2   4     2907.20     2764.25     77.48 o 
  -5   2   4     6555.97     6853.15    137.39 o 
  -4   2   4      224.30      224.00     22.86 o 
  -3   2   4    14197.92    16698.45    486.38 o 
  -2   2   4     8784.33     9231.60    178.05 o 
  -1   2   4      951.21      921.39     50.61 o 
   0   2   4      698.41      569.46     19.99 o 
   1   2   4      216.72      224.79     43.56 o 
   2   2   4       11.47       14.26      6.18 o 
   3   2   4     5179.71     5066.68    101.94 o 
   4   2   4     3609.52     3659.67     85.78 o 
   5   2   4       64.63       29.19     16.63 o 
   6   2   4      987.35      983.94     62.36 o 
   7   2   4      328.07      430.57     57.70 o 
   8   2   4       14.72        0.00     29.74 o 
   9   2   4      151.26      264.96     61.91 o 
 -10   3   4      158.91      195.19     49.38 o 
  -9   3   4       29.48        0.00     29.03 o 
  -8   3   4     1435.23     1362.00     77.47 o 
  -7   3   4     1304.56     1232.49     51.50 o 
  -6   3   4      120.55      133.58     21.44 o 
  -5   3   4     3784.83     3838.32     90.24 o 
  -4   3   4     8501.28     8666.38    196.28 o 
  -3   3   4     3546.11     3875.85     90.86 o 
  -2   3   4     2965.22     3140.28    151.49 o 
  -1   3   4    17062.31    17803.53    579.03 o 
   0   3   4      158.17      138.24     11.81 o 
   1   3   4     1756.38     1705.70     53.13 o 
   2   3   4    11654.33    11932.91    176.01 o 
   3   3   4     1223.38     1176.87     39.57 o 
   4   3   4      381.56      363.77     28.46 o 
   5   3   4     5258.06     4744.38    175.76 o 
   6   3   4     1267.38     1183.64     89.26 o 
   7   3   4      365.50      330.45     51.85 o 
   8   3   4      140.84      131.10     41.19 o 
   9   3   4       98.19       42.74     37.81 o 
 -10   4   4        2.67       17.27     58.19 o 
  -9   4   4      923.17      987.26     87.64 o 
  -8   4   4       73.04       60.48     25.63 o 
  -7   4   4       81.84      128.51     22.54 o 
  -6   4   4       13.09       22.99     14.89 o 
  -5   4   4     4566.08     4656.76    118.32 o 
  -4   4   4       78.53       89.71     17.91 o 
  -3   4   4    39487.04    42299.70    757.20 o 
  -2   4   4     3980.76     4184.66     90.92 o 
  -1   4   4       63.51       46.32     21.73 o 
   0   4   4     5590.29     5971.69    103.82 o 
   1   4   4    21237.42    21422.95    297.80 o 
   2   4   4        2.68       10.95      7.18 o 
   3   4   4     4604.77     4642.73     73.63 o 
   4   4   4     1011.59     1032.31     48.66 o 
   5   4   4        6.31       14.48     14.59 o 
   6   4   4       20.34       21.18     21.42 o 
   7   4   4     1931.30     1734.96    142.26 o 
   8   4   4        6.78       46.24     48.04 o 
   9   4   4      209.43      290.73    109.52 o 
 -10   5   4       70.65      145.83     68.63 o 
  -9   5   4       29.94       54.48     34.15 o 
  -8   5   4      168.84      220.41     29.31 o 
  -7   5   4     2650.17     2554.33     77.95 o 
  -6   5   4        0.92       16.99     16.84 o 
  -5   5   4     2080.06     2013.09     68.74 o 
  -4   5   4     3386.41     3449.91    133.57 o 
  -3   5   4     4818.21     5042.45    146.09 o 
  -2   5   4        4.17       14.90     10.05 o 
  -1   5   4     5959.81     6421.92    155.38 o 
   0   5   4      432.38      533.16     21.04 o 
   1   5   4     9687.33     9761.67    145.80 o 
   2   5   4     2634.36     2567.00     46.65 o 
   3   5   4     1191.39     1130.83     28.16 o 
   4   5   4      454.77      445.79     31.52 o 
   5   5   4     6203.51     5863.48    139.33 o 
   6   5   4      527.37      580.09     51.83 o 
   7   5   4      397.45      366.52     55.59 o 
   8   5   4       12.82        0.00     33.52 o 
   9   5   4       95.27      141.88     45.07 o 
 -10   6   4       43.41      113.52     64.34 o 
  -9   6   4      802.03      826.70     81.99 o 
  -8   6   4      328.99      328.57     40.17 o 
  -7   6   4       90.04      103.46     30.97 o 
  -6   6   4      206.43      248.38     30.74 o 
  -5   6   4      443.05      494.61     58.99 o 
  -4   6   4      234.14      244.47     24.82 o 
  -3   6   4     9281.76     9627.97    322.62 o 
  -2   6   4     1249.23     1129.34     45.99 o 
  -1   6   4      261.96      280.73     20.19 o 
   0   6   4     1373.38     1261.98     34.61 o 
   1   6   4     4281.70     4389.16     75.49 o 
   2   6   4      192.04      176.86     12.98 o 
   3   6   4     1379.92     1330.58     39.08 o 
   4   6   4     1487.98     1393.22     54.73 o 
   5   6   4       48.18       37.88     21.51 o 
   6   6   4     2239.88     2090.47    137.75 o 
   7   6   4     1018.47      803.43     77.97 o 
   8   6   4        5.20       25.44     32.03 o 
   9   6   4       88.90      155.07     55.76 o 
  -9   7   4        3.35       25.45     56.62 o 
  -8   7   4      613.13      655.46     54.78 o 
  -7   7   4      482.31      514.34     47.26 o 
  -6   7   4      533.56      485.54     42.38 o 
  -5   7   4      669.71      797.30     47.09 o 
  -4   7   4     5754.33     5860.71    137.00 o 
  -3   7   4       20.57       11.02     11.06 o 
  -2   7   4     1719.56     1703.47     58.13 o 
  -1   7   4    33335.61    36393.52    798.07 o 
   0   7   4     1754.46     1959.82     51.47 o 
   1   7   4      428.26      468.59     18.74 o 
   2   7   4    10369.48    10221.28    160.95 o 
   3   7   4      784.35      824.30     26.67 o 
   4   7   4     1424.48     1414.78     48.93 o 
   5   7   4     1230.37     1262.27     74.44 o 
   6   7   4     1328.83     1106.11     69.20 o 
   7   7   4      209.02      248.27     49.23 o 
   8   7   4      106.80       60.47     38.59 o 
   9   7   4       36.35       60.20     50.61 o 
  -9   8   4       16.63       13.73     49.47 o 
  -8   8   4      436.82      488.34     49.80 o 
  -7   8   4       92.03       69.05     25.97 o 
  -6   8   4     4506.98     4132.87    140.15 o 
  -5   8   4     1157.58     1200.17     54.91 o 
  -4   8   4       48.53       62.38     17.08 o 
  -3   8   4     2847.00     2939.55     88.44 o 
  -2   8   4     8044.34     7343.56    156.02 o 
  -1   8   4      848.70      967.32     94.65 o 
   0   8   4    22620.42    23895.97    377.98 o 
   1   8   4      243.27      250.51     15.67 o 
   2   8   4        4.31        2.49      6.72 o 
   3   8   4     4071.66     4057.82     71.41 o 
   4   8   4     7174.10     6893.54    255.41 o 
   5   8   4        9.51        4.30     19.05 o 
   6   8   4     2048.89     2044.07     84.86 o 
   7   8   4       85.79       92.65     36.49 o 
   8   8   4       48.36       41.29     38.81 o 
   9   8   4       24.78      131.81     46.84 o 
  -9   9   4        0.39       48.90     54.90 o 
  -8   9   4      264.29      315.68     85.21 o 
  -7   9   4     1444.35     1484.39     70.91 o 
  -6   9   4       20.28       60.33     22.14 o 
  -5   9   4        0.62       37.39     16.77 o 
  -4   9   4     2211.38     2168.42     71.32 o 
  -3   9   4     2639.85     2793.30     79.65 o 
  -2   9   4     3540.66     3336.36    118.89 o 
  -1   9   4     1627.94     2007.40     71.13 o 
   0   9   4     9029.48     9269.78    163.03 o 
   1   9   4      777.02      713.76     26.27 o 
   2   9   4     4498.10     4417.18     74.01 o 
   3   9   4        1.82       24.37      9.24 o 
   4   9   4      715.35      703.83     52.34 o 
   5   9   4     2276.18     2157.78    140.03 o 
   6   9   4      284.84      355.66     65.34 o 
   7   9   4        1.86       31.63     33.13 o 
   8   9   4     2393.39     2262.25    125.70 o 
   9   9   4      171.55      259.06     75.49 o 
  -9  10   4      333.13      396.60     94.07 o 
  -8  10   4      577.48      526.13    101.22 o 
  -7  10   4       78.36      109.63     71.06 o 
  -6  10   4     6980.67     6620.24    253.99 o 
  -5  10   4      132.96      116.37     23.58 o 
  -4  10   4      126.19      143.02     23.31 o 
  -3  10   4     2951.10     3145.62    107.37 o 
  -2  10   4      735.70      672.01     36.74 o 
  -1  10   4        7.15        7.72      9.21 o 
   0  10   4     3997.79     3593.03     85.63 o 
   1  10   4      446.97      465.68     19.94 o 
   2  10   4       57.52       61.53     10.37 o 
   3  10   4     1735.44     1681.42     48.09 o 
   4  10   4     1599.95     1612.98     56.26 o 
   5  10   4      107.83      164.83     31.12 o 
   6  10   4      630.30      698.86     74.18 o 
   7  10   4       28.22       15.80     33.05 o 
   8  10   4      175.14      302.72     58.26 o 
  -9  11   4       21.22       13.73     59.48 o 
  -8  11   4      415.78      561.87    106.37 o 
  -7  11   4     1822.20     1825.73    102.45 o 
  -6  11   4       11.09       18.19     22.03 o 
  -5  11   4      100.25      130.15     25.67 o 
  -4  11   4     1694.08     1658.59     64.45 o 
  -3  11   4      134.42      194.42     28.04 o 
  -2  11   4     1159.91     1096.39    136.59 o 
  -1  11   4    16040.06    15976.37    272.81 o 
   0  11   4      777.20      714.41     29.98 o 
   1  11   4     1122.07     1168.98     37.31 o 
   2  11   4     9335.09     9061.18    160.81 o 
   3  11   4     1403.44     1422.17     45.14 o 
   4  11   4       16.00       46.40     17.61 o 
   5  11   4     1789.84     1594.60     85.48 o 
   6  11   4      203.78      217.41     46.79 o 
   7  11   4       75.53      131.97     43.21 o 
   8  11   4     1329.66     1400.23    114.69 o 
  -9  12   4      774.10      931.02    140.97 o 
  -8  12   4      186.79      162.99     72.34 o 
  -7  12   4      120.03      128.47     40.43 o 
  -6  12   4      256.43      299.68     50.01 o 
  -5  12   4     3923.13     3927.29    227.49 o 
  -4  12   4        3.11       18.28     16.80 o 
  -3  12   4     5814.87     5671.80    167.32 o 
  -2  12   4       21.14       21.14     14.51 o 
  -1  12   4       22.42       16.37     14.90 o 
   0  12   4        9.61        4.87      9.67 o 
   1  12   4     8042.23     7922.28    264.49 o 
   2  12   4      228.65      204.93     20.66 o 
   3  12   4     8277.23     7919.12    182.40 o 
   4  12   4       35.31       23.75     17.06 o 
   5  12   4       89.64      132.73     31.97 o 
   6  12   4      311.69      434.02     90.64 o 
   7  12   4      877.89      833.62     87.21 o 
   8  12   4       48.79       68.98     46.31 o 
  -9  13   4       25.48       55.76     66.62 o 
  -8  13   4       40.57       32.03     52.90 o 
  -7  13   4     1729.97     1712.43    105.86 o 
  -6  13   4       10.92       12.56     40.32 o 
  -5  13   4      855.99      767.30     72.77 o 
  -4  13   4      448.93      513.67     43.17 o 
  -3  13   4     1360.69     1369.31     59.02 o 
  -2  13   4      755.64      740.48     45.42 o 
  -1  13   4     4171.58     3868.70    221.89 o 
   0  13   4     1321.69     1262.82     42.34 o 
   1  13   4     4425.38     4238.04    146.14 o 
   2  13   4       45.82       83.65     24.15 o 
   3  13   4      737.41      701.27     37.96 o 
   4  13   4       65.80       78.09     21.80 o 
   5  13   4      849.20      837.12     63.47 o 
   6  13   4       22.44       29.32     35.48 o 
   7  13   4      193.54      152.48     48.71 o 
   8  13   4       20.73       69.53     46.38 o 
  -8  14   4      130.81      117.52     69.77 o 
  -7  14   4       17.10       10.26     35.45 o 
  -6  14   4      157.85      207.80     54.76 o 
  -5  14   4     1422.81     1283.99     93.29 o 
  -4  14   4       36.95       73.57     30.06 o 
  -3  14   4     4540.81     4715.02    152.92 o 
  -2  14   4      366.71      354.34     34.50 o 
  -1  14   4       41.17       29.26     16.25 o 
   0  14   4     1702.81     1825.59     51.40 o 
   1  14   4    10015.20     9970.19    168.07 o 
   2  14   4        6.06        7.51     12.15 o 
   3  14   4      906.11      905.27     43.39 o 
   4  14   4       38.84       31.81     20.81 o 
   5  14   4        1.34       36.93     25.03 o 
   6  14   4      278.08      231.41     53.28 o 
   7  14   4      681.49      777.41     88.79 o 
   8  14   4        3.43        8.01     42.31 o 
  -8  15   4      363.89      390.88    100.37 o 
  -7  15   4      380.83      551.98    100.37 o 
  -6  15   4       19.12       84.96     38.45 o 
  -5  15   4      837.09      804.09    105.08 o 
  -4  15   4     3399.55     3345.38    140.34 o 
  -3  15   4      710.96      689.57     67.62 o 
  -2  15   4     1381.70     1250.81     71.01 o 
  -1  15   4     6152.91     6131.72    154.51 o 
   0  15   4      516.96      463.22     47.50 o 
   1  15   4     2708.02     2699.02     78.65 o 
   2  15   4     2434.14     2298.35     63.06 o 
   3  15   4     1472.90     1366.93     49.73 o 
   4  15   4        5.49       18.03     19.13 o 
   5  15   4      941.17      998.34     88.56 o 
   6  15   4      154.21      207.28     51.50 o 
   7  15   4       41.45      102.81     45.36 o 
  -8  16   4      519.44      564.73    113.52 o 
  -7  16   4       11.01       44.94     37.96 o 
  -6  16   4     1609.64     1539.38    110.49 o 
  -5  16   4      475.76      512.72     96.22 o 
  -4  16   4      841.52      926.80     84.00 o 
  -3  16   4      168.91      128.05     34.96 o 
  -2  16   4     2482.77     2287.59    154.41 o 
  -1  16   4       26.26       22.63     22.05 o 
   0  16   4     2743.78     2572.13     78.79 o 
   1  16   4      146.87      153.35     23.86 o 
   2  16   4      158.66      202.10     27.29 o 
   3  16   4      448.98      477.96     35.95 o 
   4  16   4     1663.94     1627.22     72.85 o 
   5  16   4       37.15       42.69     34.37 o 
   6  16   4     2567.50     2678.93    137.50 o 
   7  16   4        1.21       86.56     79.06 o 
  -7  17   4      114.66      181.57     48.94 o 
  -6  17   4      134.69      163.46     60.33 o 
  -5  17   4       72.07       95.61     39.07 o 
  -4  17   4     3310.48     3191.10    141.92 o 
  -3  17   4      446.84      389.89     91.36 o 
  -2  17   4     1045.20     1074.66     84.97 o 
  -1  17   4     1216.92     1204.15     64.41 o 
   0  17   4      705.85      624.54     50.83 o 
   1  17   4     2183.50     2031.45    107.51 o 
   2  17   4      858.94      766.65     50.29 o 
   3  17   4      151.01      159.63     27.69 o 
   4  17   4      293.84      346.82     46.10 o 
   5  17   4       15.68        0.30     34.01 o 
   6  17   4      607.69      597.19     80.77 o 
   7  17   4       11.51       91.26     48.39 o 
  -7  18   4       16.41       28.02     46.32 o 
  -6  18   4      977.76     1041.18    125.81 o 
  -5  18   4      146.90      168.94     64.91 o 
  -4  18   4       97.12      127.16     39.30 o 
  -3  18   4       22.24       31.58     28.81 o 
  -2  18   4      859.62      778.52     76.23 o 
  -1  18   4      396.68      302.89     88.93 o 
   0  18   4     2413.18     2341.54     89.95 o 
   1  18   4     2578.43     2326.25     95.38 o 
   2  18   4      189.24      223.32     31.02 o 
   3  18   4       19.40       49.46     21.35 o 
   4  18   4     1438.89     1430.11     84.38 o 
   5  18   4      347.41      272.62     58.02 o 
   6  18   4      708.59      842.11    130.39 o 
  -7  19   4      333.97      493.25    100.65 o 
  -6  19   4       69.84      119.95     45.21 o 
  -5  19   4      277.87      559.03     73.75 o 
  -4  19   4     1092.47     1328.30    105.03 o 
  -3  19   4      275.49      259.61     49.79 o 
  -2  19   4      537.86      492.25     63.14 o 
  -1  19   4     1652.82     1651.57     98.23 o 
   0  19   4     1313.10     1345.43     86.83 o 
   1  19   4     1444.32     1355.45     65.61 o 
   2  19   4     2171.06     2161.12     78.67 o 
   3  19   4      416.77      372.92     40.57 o 
   4  19   4      336.77      362.34     49.85 o 
   5  19   4      569.81      646.31     82.37 o 
   6  19   4      306.64      350.60     65.70 o 
  -6  20   4      156.62      206.71     82.78 o 
  -5  20   4     1253.49     1135.16    107.08 o 
  -4  20   4        1.00       31.10     37.56 o 
  -3  20   4     1020.61     1030.21     94.01 o 
  -2  20   4       37.69       45.42     30.56 o 
  -1  20   4      176.14      166.51     42.15 o 
   0  20   4      435.83      527.37     55.69 o 
   1  20   4      950.05      953.97     72.25 o 
   2  20   4      274.45      300.57     37.83 o 
   3  20   4     1459.70     1580.35     74.17 o 
   4  20   4       38.99       69.27     32.99 o 
   5  20   4        2.26       59.62     53.76 o 
  -6  21   4       13.74       78.89     49.40 o 
  -5  21   4      306.31      280.94     61.52 o 
  -4  21   4        0.50       38.23     36.49 o 
  -3  21   4      160.43      183.50     43.97 o 
  -2  21   4        9.66       59.35     33.86 o 
  -1  21   4     2113.92     1927.71    112.35 o 
   0  21   4        0.71        6.42     25.82 o 
   1  21   4      224.62      264.82     41.56 o 
   2  21   4       59.10       93.83     29.85 o 
   3  21   4      198.42      266.81     36.18 o 
   4  21   4        8.13       18.54     31.90 o 
   5  21   4      562.49      509.86     78.01 o 
  -5  22   4      292.92      328.01     65.54 o 
  -4  22   4        1.33       85.69     43.04 o 
  -3  22   4     1510.35     1269.54    223.32 o 
  -2  22   4       18.68       49.64     37.60 o 
  -1  22   4        0.47        8.89     35.46 o 
   0  22   4        3.82       34.91     30.99 o 
   1  22   4     1100.92     1281.57    109.94 o 
   2  22   4       35.48       86.20     31.68 o 
   3  22   4     1355.72     1310.83     86.71 o 
   4  22   4       91.16      107.67     44.82 o 
  -4  23   4      472.71      367.76     68.66 o 
  -3  23   4       99.10      169.28     50.60 o 
  -2  23   4      180.92      221.33     50.63 o 
  -1  23   4      789.33      669.73     82.81 o 
   0  23   4      355.16      376.14     52.25 o 
   1  23   4      540.67      759.40     73.52 o 
   2  23   4      395.33      424.76     53.79 o 
   3  23   4      196.44      262.92     71.88 o 
   4  23   4       11.47       34.49     48.61 o 
  -3  24   4       82.14       55.10     54.04 o 
  -2  24   4      869.73      892.18    101.35 o 
  -1  24   4        7.45        3.97     39.01 o 
   0  24   4      399.84      472.37     71.58 o 
   1  24   4      116.58      137.01     41.72 o 
   2  24   4       12.09       65.74     44.69 o 
   3  24   4       23.33       58.48     32.17 o 
  -2  25   4      224.96      176.41     57.57 o 
  -1  25   4        0.37       71.01     45.48 o 
   0  25   4      108.90      162.22     41.82 o 
   1  25   4       13.58       73.75     36.71 o 
  -9   0   5        3.87        0.00     47.75 o 
  -7   0   5     3821.09     3596.08    137.65 o 
  -5   0   5    10596.65    11553.64    297.37 o 
  -3   0   5      113.13      149.42     22.39 o 
  -1   0   5      569.23      506.97     43.18 o 
   1   0   5   102143.48   109170.41   2661.22 o 
   3   0   5       88.17      103.67     22.75 o 
   5   0   5      996.84      945.06     68.50 o 
   7   0   5     1050.29     1051.40    120.10 o 
   9   0   5        1.23       20.59     54.90 o 
 -10   1   5       19.87      125.41     45.02 o 
  -9   1   5      141.94      169.19     43.04 o 
  -8   1   5       30.38       11.55     18.19 o 
  -7   1   5     4979.98     4859.15    117.72 o 
  -6   1   5     1118.43     1123.62     47.68 o 
  -5   1   5      487.44      525.55     33.94 o 
  -4   1   5      133.14      154.59     18.19 o 
  -3   1   5     6687.05     6308.69    170.41 o 
  -2   1   5     1146.12     1180.77     32.17 o 
  -1   1   5     1609.20     1545.21     41.19 o 
   0   1   5     2640.08     2928.47     57.05 o 
   1   1   5     4364.39     4409.70     77.15 o 
   2   1   5        9.86       31.09     16.62 o 
   3   1   5      302.52      263.30     22.77 o 
   4   1   5      392.96      343.89     32.40 o 
   5   1   5     1178.53     1241.47     52.57 o 
   6   1   5     1046.83     1135.12     58.71 o 
   7   1   5      297.15      340.39     50.95 o 
   8   1   5       14.20       36.88     33.24 o 
   9   1   5      622.12      543.86     89.64 o 
 -10   2   5      141.20      262.83     53.03 o 
  -9   2   5       66.93      150.67     42.35 o 
  -8   2   5     2610.80     2318.67    119.77 o 
  -7   2   5      799.60      935.94     77.98 o 
  -6   2   5      366.10      403.96     32.64 o 
  -5   2   5    12307.53    12830.61    230.12 o 
  -4   2   5       29.26        5.94      9.80 o 
  -3   2   5      182.88      155.92     17.37 o 
  -2   2   5    15294.77    15867.59    459.36 o 
  -1   2   5     5397.74     5522.31    329.12 o 
   0   2   5      645.47      624.02     22.95 o 
   1   2   5    12734.34    13768.78    199.94 o 
   2   2   5    11506.85    11161.75    166.89 o 
   3   2   5       11.61        7.60      9.30 o 
   4   2   5     4183.57     4075.04     94.12 o 
   5   2   5     2945.14     2526.52     84.80 o 
   6   2   5      113.13      115.72     25.05 o 
   7   2   5      428.06      390.33     55.15 o 
   8   2   5      599.03      534.30     66.62 o 
   9   2   5        0.25       61.50     42.36 o 
 -10   3   5      368.89      305.38     84.92 o 
  -9   3   5      347.41      433.82     66.62 o 
  -8   3   5        0.06        5.76     18.96 o 
  -7   3   5      181.71      180.78     25.97 o 
  -6   3   5     3342.87     3188.25     85.01 o 
  -5   3   5       51.76       58.85     17.30 o 
  -4   3   5     3149.58     3165.33     84.65 o 
  -3   3   5      200.44      244.22     23.12 o 
  -2   3   5      233.16      249.02     16.10 o 
  -1   3   5     1077.21     1002.73     48.18 o 
   0   3   5    15683.76    16157.11    296.56 o 
   1   3   5      262.92      272.10     15.34 o 
   2   3   5     5959.72     5872.56    122.53 o 
   3   3   5        2.82        7.10      7.57 o 
   4   3   5     2188.04     2063.43     84.36 o 
   5   3   5      476.60      451.00     36.14 o 
   6   3   5     4105.89     3913.42    114.78 o 
   7   3   5        5.71        4.39     26.78 o 
   8   3   5      220.62      262.02     51.71 o 
   9   3   5      400.32      424.15     68.54 o 
 -10   4   5      305.67      259.35     78.63 o 
  -9   4   5       59.87      109.89     39.20 o 
  -8   4   5     2279.65     2260.66    102.07 o 
  -7   4   5       58.85       56.73     19.76 o 
  -6   4   5      388.96      353.85     31.26 o 
  -5   4   5       22.42        8.94     15.13 o 
  -4   4   5     6264.45     6160.36    144.44 o 
  -3   4   5      155.02      156.72     17.35 o 
  -2   4   5     4817.04     4508.56     96.81 o 
  -1   4   5        6.90       19.73     11.10 o 
   0   4   5     2045.06     2028.29     57.62 o 
   1   4   5     1473.59     1499.29     35.22 o 
   2   4   5     5661.90     5681.17     95.99 o 
   3   4   5        0.40        4.38      7.85 o 
   4   4   5     9889.17     9508.17    177.56 o 
   5   4   5      193.69      262.04     28.84 o 
   6   4   5        8.20        0.00     17.57 o 
   7   4   5       23.33       80.65     34.55 o 
   8   4   5      608.76      679.36     76.60 o 
   9   4   5        0.38       55.27     63.91 o 
 -10   5   5      893.93      957.04    135.82 o 
  -9   5   5        2.69       22.30     50.90 o 
  -8   5   5       23.23       88.38     22.59 o 
  -7   5   5      232.58      250.14     29.35 o 
  -6   5   5     1302.99     1350.46     59.17 o 
  -5   5   5      310.45      333.99     32.45 o 
  -4   5   5     8134.22     8111.12    174.13 o 
  -3   5   5      333.50      416.37     25.21 o 
  -2   5   5      110.26       99.55     12.66 o 
  -1   5   5     1187.91     1330.09     57.05 o 
   0   5   5    24103.62    25145.18    391.72 o 
   1   5   5      127.56      139.51     12.79 o 
   2   5   5     2825.96     2725.11     62.00 o 
   3   5   5       17.05       28.41      8.81 o 
   4   5   5     1717.95     1696.74     55.10 o 
   5   5   5      395.43      454.49     38.84 o 
   6   5   5     2327.43     2074.63    109.96 o 
   7   5   5        4.09       36.02     31.75 o 
   8   5   5      425.76      414.00     63.61 o 
   9   5   5        6.00       67.39     38.40 o 
 -10   6   5      234.12      286.23     87.50 o 
  -9   6   5       72.00      106.66     64.05 o 
  -8   6   5     1205.70     1109.99     69.58 o 
  -7   6   5      535.32      529.96     44.12 o 
  -6   6   5      204.22      266.66     32.34 o 
  -5   6   5     2539.93     2440.70    151.66 o 
  -4   6   5     4584.62     4302.46    216.80 o 
  -3   6   5      195.17      235.58     20.68 o 
  -2   6   5    20083.51    20479.75    513.88 o 
  -1   6   5     4586.06     4856.51    103.86 o 
   0   6   5      482.47      494.73     27.39 o 
   1   6   5     9987.07    10652.51    161.13 o 
   2   6   5     2353.80     2452.12     53.32 o 
   3   6   5      494.98      546.26     46.82 o 
   4   6   5     7131.66     7538.76    236.16 o 
   5   6   5     3314.54     3042.72    162.35 o 
   6   6   5       12.49       20.65     21.46 o 
   7   6   5      103.36      165.67     63.48 o 
   8   6   5      660.43      662.40     77.34 o 
   9   6   5        2.99       90.38     43.35 o 
  -9   7   5      894.16     1089.15    138.68 o 
  -8   7   5        0.40       58.60     24.56 o 
  -7   7   5     1272.94     1336.85     68.16 o 
  -6   7   5      208.12      221.38     30.35 o 
  -5   7   5       91.40       88.34     20.14 o 
  -4   7   5     1274.45     1211.07     48.30 o 
  -3   7   5    22505.81    24899.32    484.21 o 
  -2   7   5      931.59      885.68     33.43 o 
  -1   7   5    13618.63    14156.02    270.29 o 
   0   7   5      331.24      401.56     21.97 o 
   1   7   5     2914.96     2742.06     55.65 o 
   2   7   5     1569.23     1504.69     45.46 o 
   3   7   5     9644.07     9631.57    140.66 o 
   4   7   5      291.53      291.34     26.98 o 
   5   7   5      845.57      898.05     48.81 o 
   6   7   5      403.94      441.37     48.20 o 
   7   7   5        0.51       22.98     61.91 o 
   8   7   5        2.79       46.30     39.46 o 
   9   7   5      648.68     1058.27    154.41 o 
  -9   8   5      199.63      215.60     74.06 o 
  -8   8   5      602.80      578.18     55.35 o 
  -7   8   5     2009.54     2021.27    142.40 o 
  -6   8   5      857.89      956.32     56.67 o 
  -5   8   5      858.32      927.99     48.82 o 
  -4   8   5        2.90        4.12     13.17 o 
  -3   8   5      620.13      637.93     34.70 o 
  -2   8   5     6809.12     7531.66    167.96 o 
  -1   8   5     3255.73     3157.86     79.69 o 
   0   8   5        0.10        2.87      8.43 o 
   1   8   5    10058.64     9791.07    151.11 o 
   2   8   5      988.93     1006.30     28.78 o 
   3   8   5      598.05      640.60     26.32 o 
   4   8   5      954.37      953.62     44.11 o 
   5   8   5     2068.54     1992.28     66.01 o 
   6   8   5        1.46       32.98     23.87 o 
   7   8   5      870.28      989.99     90.99 o 
   8   8   5       15.14       55.57     36.30 o 
  -9   9   5      813.05      704.84    117.52 o 
  -8   9   5       10.11        8.38     31.37 o 
  -7   9   5     2051.06     2056.54    168.42 o 
  -6   9   5     2190.74     2054.95    102.10 o 
  -5   9   5      181.39      180.82     26.60 o 
  -4   9   5      176.47      228.54     26.79 o 
  -3   9   5    18461.20    19425.96    373.40 o 
  -2   9   5      242.55      240.01     22.34 o 
  -1   9   5     1554.84     1416.34     58.42 o 
   0   9   5       23.67       46.19     11.75 o 
   1   9   5      236.93      228.12     29.46 o 
   2   9   5       39.83       42.70     10.02 o 
   3   9   5     6900.64     6899.57    109.43 o 
   4   9   5       94.21      115.08     30.13 o 
   5   9   5      274.98      337.11     40.65 o 
   6   9   5        1.08        9.38     24.34 o 
   7   9   5      561.81      618.54     75.27 o 
   8   9   5      211.81      288.50     56.71 o 
  -9  10   5       66.54       97.51     68.05 o 
  -8  10   5       65.18       69.72     36.74 o 
  -7  10   5     1380.87     1131.59     87.95 o 
  -6  10   5      507.99      508.67     59.50 o 
  -5  10   5     7882.81     7612.34    229.33 o 
  -4  10   5     1151.88     1227.63     52.55 o 
  -3  10   5     1727.24     1671.13     94.11 o 
  -2  10   5     7058.08     7139.80    195.28 o 
  -1  10   5     9608.11     9649.72    194.06 o 
   0  10   5      301.72      310.43     23.38 o 
   1  10   5    11840.41    11897.70    181.70 o 
   2  10   5     2724.98     2576.70     60.34 o 
   3  10   5        0.20       10.00     11.02 o 
   4  10   5      115.03      177.82     30.33 o 
   5  10   5      856.80      936.62     84.00 o 
   6  10   5        4.52       43.60     26.72 o 
   7  10   5     1349.27     1343.52    106.41 o 
   8  10   5      205.91      249.05     54.46 o 
  -9  11   5      106.44      125.81     71.77 o 
  -8  11   5       22.43       73.62     52.47 o 
  -7  11   5       93.86      132.96     37.82 o 
  -6  11   5     2211.11     2170.92    128.39 o 
  -5  11   5      170.45      199.19     58.90 o 
  -4  11   5      550.99      489.18     55.44 o 
  -3  11   5      130.60      118.05     20.43 o 
  -2  11   5     2064.83     1915.35    111.92 o 
  -1  11   5      405.75      483.58     58.04 o 
   0  11   5     6461.51     6356.38    148.99 o 
   1  11   5       90.41       81.55     16.06 o 
   2  11   5     4020.20     3727.47     83.20 o 
   3  11   5       17.52       20.30     12.22 o 
   4  11   5       36.83       49.52     22.26 o 
   5  11   5      386.01      482.22     48.49 o 
   6  11   5     1753.14     1568.35     86.73 o 
   7  11   5      151.95       93.17     43.55 o 
   8  11   5      172.71      202.04     55.47 o 
  -9  12   5        2.27       38.60     62.34 o 
  -8  12   5      897.70      927.88     89.52 o 
  -7  12   5       33.78       81.06     37.84 o 
  -6  12   5      265.64      322.72     86.07 o 
  -5  12   5     3875.02     3787.61    148.29 o 
  -4  12   5     1540.87     1619.68     87.37 o 
  -3  12   5        0.43       11.31     22.59 o 
  -2  12   5     5328.83     5274.24    130.06 o 
  -1  12   5      851.71      849.70     39.80 o 
   0  12   5       71.39       81.72     15.35 o 
   1  12   5     1157.67     1101.39     60.20 o 
   2  12   5     2289.94     2257.62     58.67 o 
   3  12   5       38.75       35.21     13.95 o 
   4  12   5     1320.53     1275.81     56.22 o 
   5  12   5      403.49      431.86     46.88 o 
   6  12   5       64.88       84.89     30.25 o 
   7  12   5        4.49       59.48     40.54 o 
   8  12   5      145.52      314.76     65.31 o 
  -8  13   5        5.37        0.00     32.75 o 
  -7  13   5        0.18       31.12     35.16 o 
  -6  13   5     2295.29     2370.91    140.25 o 
  -5  13   5       43.25       72.99     30.08 o 
  -4  13   5     2064.76     2304.44    209.17 o 
  -3  13   5       69.30       59.31     27.74 o 
  -2  13   5      693.85      634.41     60.01 o 
  -1  13   5      286.05      344.15     26.87 o 
   0  13   5    12718.90    13082.82    235.99 o 
   1  13   5      836.66      774.16     41.48 o 
   2  13   5      976.57     1002.93     39.93 o 
   3  13   5       33.64       28.30     14.80 o 
   4  13   5      481.57      481.30     39.64 o 
   5  13   5       23.95       51.41     27.16 o 
   6  13   5     2160.39     2131.93    118.21 o 
   7  13   5       35.92       58.55     44.26 o 
   8  13   5      120.19      159.01     96.51 o 
  -8  14   5      575.86      524.70    107.80 o 
  -7  14   5      187.22      195.51     51.04 o 
  -6  14   5      342.74      265.72    130.39 o 
  -5  14   5      198.63      164.19     42.45 o 
  -4  14   5     1843.29     1689.31     95.03 o 
  -3  14   5      595.32      524.48     70.06 o 
  -2  14   5     2131.61     1861.89     93.50 o 
  -1  14   5     1064.12     1116.29     64.28 o 
   0  14   5      139.87      146.38     20.70 o 
   1  14   5     3794.75     3676.98     81.83 o 
   2  14   5     3122.14     3110.76     74.96 o 
   3  14   5       11.32       11.60     14.53 o 
   4  14   5     4070.22     3930.01    105.13 o 
   5  14   5      911.88      850.69     66.55 o 
   6  14   5       28.44       28.79     35.38 o 
   7  14   5      183.78      369.90     92.79 o 
  -8  15   5       23.95        0.00     57.47 o 
  -7  15   5      175.51      165.88     48.28 o 
  -6  15   5      303.40      226.07     49.74 o 
  -5  15   5       86.17       66.78     35.34 o 
  -4  15   5       77.55       50.50     32.03 o 
  -3  15   5     2468.09     2224.36    122.95 o 
  -2  15   5       81.74       79.21     30.89 o 
  -1  15   5     3340.56     2920.11    193.87 o 
   0  15   5     1573.61     1422.55     62.47 o 
   1  15   5      387.89      448.53     31.33 o 
   2  15   5      665.65      644.20     37.96 o 
   3  15   5      464.09      514.51     36.45 o 
   4  15   5      214.04      215.77     30.82 o 
   5  15   5      429.60      324.52     46.55 o 
   6  15   5      210.93      242.70     53.18 o 
   7  15   5      132.87      140.39     59.48 o 
  -8  16   5      181.45      133.53     80.92 o 
  -7  16   5      418.69      595.09    167.13 o 
  -6  16   5       12.25       11.35     67.91 o 
  -5  16   5     1871.29     1804.98    106.90 o 
  -4  16   5      693.92      789.92     79.36 o 
  -3  16   5      639.27      565.07     65.61 o 
  -2  16   5      468.27      541.16     63.18 o 
  -1  16   5      676.84      636.45     65.33 o 
   0  16   5      105.53       98.24     35.17 o 
   1  16   5        5.73       24.96     16.70 o 
   2  16   5     1566.79     1551.92     60.51 o 
   3  16   5      379.90      410.94     38.09 o 
   4  16   5      586.85      590.14     49.07 o 
   5  16   5     1215.13     1182.83     94.80 o 
   6  16   5       18.60       21.42     43.90 o 
   7  16   5      402.04      440.95    119.24 o 
  -7  17   5      786.57      985.48    141.11 o 
  -6  17   5       24.43       14.07     33.86 o 
  -5  17   5       31.51       30.49     33.24 o 
  -4  17   5       86.27       70.16     34.56 o 
  -3  17   5     6014.08     5432.55    197.12 o 
  -2  17   5       84.07       66.20     30.43 o 
  -1  17   5     4406.72     3726.67    193.44 o 
   0  17   5      229.64      200.99     43.60 o 
   1  17   5      631.28      608.97     45.16 o 
   2  17   5      109.84       88.77     23.03 o 
   3  17   5     4735.30     4448.34    117.68 o 
   4  17   5        0.11       49.72     28.78 o 
   5  17   5      456.17      498.14     70.23 o 
   6  17   5      127.41      154.43     57.76 o 
  -7  18   5      307.93      341.21     65.61 o 
  -6  18   5      176.21      187.69     50.37 o 
  -5  18   5     1255.75     1257.79    105.90 o 
  -4  18   5       67.94       92.00     38.57 o 
  -3  18   5      592.62      619.09     70.56 o 
  -2  18   5      764.63      766.63     77.68 o 
  -1  18   5     1531.91     1463.17     95.11 o 
   0  18   5      109.07       99.51     52.33 o 
   1  18   5      339.64      374.24     63.50 o 
   2  18   5      922.60      995.57     58.13 o 
   3  18   5      127.08      151.22     27.69 o 
   4  18   5      324.30      414.58     50.92 o 
   5  18   5      139.32      165.19     50.14 o 
   6  18   5       35.90       71.47     45.06 o 
  -6  19   5      427.09      491.19    173.42 o 
  -5  19   5        0.93        3.87     36.43 o 
  -4  19   5      357.73      339.74     80.21 o 
  -3  19   5     1259.24     1094.98     96.03 o 
  -2  19   5       58.21      124.87     64.62 o 
  -1  19   5      232.65      303.83     52.74 o 
   0  19   5      442.64      473.02     64.59 o 
   1  19   5        6.51       35.96     25.11 o 
   2  19   5     1542.66     1580.59    103.00 o 
   3  19   5     2120.53     2126.72     92.85 o 
   4  19   5      174.06      245.78     43.78 o 
   5  19   5       77.57        0.00     81.06 o 
   6  19   5      118.51      212.34     58.57 o 
  -6  20   5       83.57       84.69     44.99 o 
  -5  20   5      399.71      511.23    100.22 o 
  -4  20   5      408.10      385.01     62.66 o 
  -3  20   5       43.15       79.52     54.19 o 
  -2  20   5     1161.90     1096.44    113.66 o 
  -1  20   5      397.94      318.74     54.75 o 
   0  20   5        6.04       51.40     40.17 o 
   1  20   5     1026.62      936.67     71.78 o 
   2  20   5     1381.65     1442.74     86.91 o 
   3  20   5       12.33       22.99     25.28 o 
   4  20   5      495.95      627.47     78.04 o 
   5  20   5       64.86      199.31     55.14 o 
  -5  21   5       79.12       64.58     45.39 o 
  -4  21   5     1069.90     1013.79    101.53 o 
  -3  21   5        5.01       19.37     34.60 o 
  -2  21   5      171.89      175.74     46.16 o 
  -1  21   5        1.62        8.50     64.19 o 
   0  21   5     2032.83     2078.79    272.93 o 
   1  21   5        3.97       11.18     27.87 o 
   2  21   5      979.31      983.85     76.56 o 
   3  21   5        0.01       46.70     42.89 o 
   4  21   5      320.61      415.25     65.19 o 
   5  21   5        8.45        1.14     56.04 o 
  -5  22   5      114.15      198.81     71.77 o 
  -4  22   5      416.50      402.82     71.41 o 
  -3  22   5       33.90       79.56     42.32 o 
  -2  22   5      767.65      920.37     95.90 o 
  -1  22   5       16.89       34.86     37.69 o 
   0  22   5      203.16      197.85     50.18 o 
   1  22   5      181.79      207.58     47.95 o 
   2  22   5      698.96      712.05    106.50 o 
   3  22   5        0.77       26.41     37.64 o 
   4  22   5      529.92      513.27     77.84 o 
  -4  23   5      168.96      260.22     62.81 o 
  -3  23   5      497.80      441.17    118.09 o 
  -2  23   5       25.13       47.91     80.64 o 
  -1  23   5       46.90       36.60     39.73 o 
   0  23   5     1180.51     1199.38    130.10 o 
   1  23   5       11.48       40.81     34.52 o 
   2  23   5      247.89      202.47     42.00 o 
   3  23   5      175.33      178.73     76.78 o 
  -3  24   5       15.37       37.43     45.56 o 
  -2  24   5      134.97      198.27     56.10 o 
  -1  24   5      459.03      483.15     75.96 o 
   0  24   5       10.00        0.00     36.82 o 
   1  24   5      398.73      331.48     65.53 o 
   2  24   5      206.28      204.37     45.01 o 
  -2  25   5       30.73        6.86     69.48 o 
  -1  25   5      961.92     1126.08    120.95 o 
   0  25   5        0.51       72.77     45.23 o 
   1  25   5       39.57       98.59     53.66 o 
  -8   0   6      137.37      208.89     43.61 o 
  -6   0   6      661.30      769.02     90.21 o 
  -4   0   6     6001.48     5837.48    166.26 o 
  -2   0   6      125.85       89.30     15.55 o 
   0   0   6     3127.21     3106.28    106.51 o 
   2   0   6   109677.48   118590.89   2532.28 o 
   4   0   6      785.64      628.45    114.95 o 
   6   0   6      907.65      944.35     78.63 o 
   8   0   6      643.27      578.74    101.79 o 
 -10   1   6        3.08        3.72     58.90 o 
  -9   1   6      267.23      296.55     36.45 o 
  -8   1   6      686.50      782.28     51.49 o 
  -7   1   6        1.05       25.47     18.87 o 
  -6   1   6     1146.07     1187.05     48.45 o 
  -5   1   6      876.96      907.04     41.52 o 
  -4   1   6        0.65       11.44     11.30 o 
  -3   1   6     7309.06     7787.52    142.02 o 
  -2   1   6     9002.99     8758.78    151.29 o 
  -1   1   6      144.38      164.50     16.53 o 
   0   1   6     3475.87     3392.59     66.41 o 
   1   1   6     3524.88     3204.29     53.77 o 
   2   1   6     3154.88     3129.19     53.70 o 
   3   1   6       12.24       29.86     12.11 o 
   4   1   6     4145.46     3613.15    222.00 o 
   5   1   6      540.46      633.23     77.26 o 
   6   1   6      286.14      264.31     32.60 o 
   7   1   6      395.43      331.98     38.31 o 
   8   1   6       39.90       93.31     40.74 o 
   9   1   6       34.72       67.77     42.73 o 
 -10   2   6      368.70      571.60    102.65 o 
  -9   2   6      105.48      185.18     42.23 o 
  -8   2   6        6.75       36.10     21.05 o 
  -7   2   6     4897.71     4588.44    149.07 o 
  -6   2   6      424.15      371.59     31.91 o 
  -5   2   6      678.15      672.09     54.23 o 
  -4   2   6     2278.12     2197.29     69.50 o 
  -3   2   6     3038.72     2984.65     67.63 o 
  -2   2   6     2009.78     1959.65     46.06 o 
  -1   2   6      146.58      120.39     43.27 o 
   0   2   6     1795.34     1898.57     48.97 o 
   1   2   6       74.50      127.15     14.36 o 
   2   2   6    17665.49    18580.37    242.73 o 
   3   2   6      390.86      410.28     29.29 o 
   4   2   6       85.16       92.21     18.11 o 
   5   2   6     4188.42     4050.64    122.41 o 
   6   2   6      246.97      271.47     33.09 o 
   7   2   6       35.38       40.04     25.13 o 
   8   2   6      613.39      694.84     78.54 o 
   9   2   6      113.48      184.45     56.92 o 
 -10   3   6        2.84      136.11     63.48 o 
  -9   3   6      604.13      690.86     74.69 o 
  -8   3   6        1.73       22.50     18.12 o 
  -7   3   6        8.52       34.52     24.74 o 
  -6   3   6     2051.49     1999.14     64.70 o 
  -5   3   6     5398.34     5193.31    184.90 o 
  -4   3   6       61.83       64.42     13.93 o 
  -3   3   6     8148.48     8657.25    175.70 o 
  -2   3   6     3299.80     3242.79     86.35 o 
  -1   3   6      212.57      263.79     27.10 o 
   0   3   6      249.48      317.45     35.06 o 
   1   3   6     5366.66     5104.98     89.27 o 
   2   3   6        0.07       19.01      8.49 o 
   3   3   6     2097.39     1802.95     66.86 o 
   4   3   6     2402.68     2332.71     67.50 o 
   5   3   6      592.39      544.52     40.51 o 
   6   3   6      195.69      249.04     31.89 o 
   7   3   6     1007.94      938.94     70.32 o 
   8   3   6       98.65      169.86     43.39 o 
   9   3   6      191.38      163.63     53.42 o 
 -10   4   6        1.19       89.50     58.90 o 
  -9   4   6      175.70      171.25     44.96 o 
  -8   4   6       71.89       93.89     27.93 o 
  -7   4   6     7096.37     6840.70    151.30 o 
  -6   4   6      102.65      106.08     21.13 o 
  -5   4   6     1849.28     1748.40     55.93 o 
  -4   4   6       68.40      106.52     18.21 o 
  -3   4   6     4001.95     4199.91    139.72 o 
  -2   4   6      382.90      412.66     34.85 o 
  -1   4   6    24870.71    25197.75    571.21 o 
   0   4   6       40.45       32.78      7.94 o 
   1   4   6     1194.45     1171.91     38.10 o 
   2   4   6       21.27       32.04      9.19 o 
   3   4   6     6400.63     6311.04    126.14 o 
   4   4   6      126.50      163.09     22.32 o 
   5   4   6     4245.99     3874.65     98.96 o 
   6   4   6       16.99       24.01     19.44 o 
   7   4   6       68.53      122.30     32.21 o 
   8   4   6       96.27      197.25     48.89 o 
   9   4   6      598.09      547.00    115.81 o 
 -10   5   6       13.15       24.30     56.90 o 
  -9   5   6      620.01      663.36     74.57 o 
  -8   5   6      260.19      213.37     40.86 o 
  -7   5   6       13.34        0.00     17.82 o 
  -6   5   6      469.41      495.51     36.70 o 
  -5   5   6     6333.69     6354.90    365.80 o 
  -4   5   6        5.50       16.47     11.96 o 
  -3   5   6     6412.66     6597.93    213.14 o 
  -2   5   6     2149.35     2300.02    252.77 o 
  -1   5   6     1244.49     1317.77     58.53 o 
   0   5   6     1649.36     1680.24     42.15 o 
   1   5   6     3237.59     3063.81     60.14 o 
   2   5   6      386.46      377.13     21.83 o 
   3   5   6     2938.91     2691.34     59.68 o 
   4   5   6     2350.96     2180.32     65.13 o 
   5   5   6      116.17      132.44     25.55 o 
   6   5   6       11.95        9.25     19.40 o 
   7   5   6     1670.28     1676.09     88.01 o 
   8   5   6        1.29        9.26     35.07 o 
  -9   6   6      113.05      159.89     46.01 o 
  -8   6   6       19.42       49.43     23.97 o 
  -7   6   6     1549.87     1367.22     71.33 o 
  -6   6   6     1782.82     1571.87     83.49 o 
  -5   6   6      679.84      649.87     41.46 o 
  -4   6   6      192.31      206.02     23.54 o 
  -3   6   6     4982.93     5161.93    116.05 o 
  -2   6   6     2081.66     2000.25    128.24 o 
  -1   6   6     8127.14     8219.78    216.29 o 
   0   6   6     3038.83     3277.32     69.34 o 
   1   6   6       14.61        0.00      7.40 o 
   2   6   6     3702.67     3624.33     71.45 o 
   3   6   6     1681.64     1553.09     77.48 o 
   4   6   6      460.10      493.63     35.55 o 
   5   6   6     1872.26     1751.79     62.16 o 
   6   6   6       12.96       42.16     20.72 o 
   7   6   6      150.27      189.68     37.56 o 
   8   6   6       26.27       88.31     41.32 o 
  -9   7   6      539.22      654.67    114.95 o 
  -8   7   6       75.59       49.59     26.84 o 
  -7   7   6        5.87        6.57     26.38 o 
  -6   7   6     3792.29     3647.94    139.55 o 
  -5   7   6      366.73      370.64     45.68 o 
  -4   7   6       60.90       74.83     17.08 o 
  -3   7   6     3925.18     3846.40    114.73 o 
  -2   7   6     9294.58     9211.04    247.91 o 
  -1   7   6       28.81       12.90     11.31 o 
   0   7   6     7380.83     7764.45    173.38 o 
   1   7   6     5434.65     5341.79    103.18 o 
   2   7   6       30.05       48.93     11.86 o 
   3   7   6       44.20       79.04     13.36 o 
   4   7   6     4587.30     4392.65    102.87 o 
   5   7   6      225.57      238.81     29.69 o 
   6   7   6      521.01      523.75     52.19 o 
   7   7   6     1057.07     1037.29     76.01 o 
   8   7   6       44.17      130.57     46.71 o 
  -9   8   6        0.38        4.51     33.02 o 
  -8   8   6      214.47      273.04     52.90 o 
  -7   8   6      250.84      243.03     47.51 o 
  -6   8   6     2811.50     2841.97    121.87 o 
  -5   8   6      607.81      545.07    103.51 o 
  -4   8   6     9980.62     8656.29    341.99 o 
  -3   8   6      604.03      698.49     56.41 o 
  -2   8   6     3348.84     3416.04    117.37 o 
  -1   8   6     7794.78     8965.80    183.30 o 
   0   8   6     6299.84     6200.66    118.01 o 
   1   8   6       10.37       31.62     10.21 o 
   2   8   6    12421.96    12458.38    192.15 o 
   3   8   6       70.25      103.17     15.15 o 
   4   8   6      302.01      336.03     30.82 o 
   5   8   6     1008.98     1053.48     54.26 o 
   6   8   6     1606.17     1640.29     81.40 o 
   7   8   6        3.12       31.39     28.30 o 
   8   8   6      406.72      504.48     73.24 o 
  -9   9   6       29.42       23.26     31.42 o 
  -8   9   6      836.47      842.86     82.69 o 
  -7   9   6        0.74        0.00     26.28 o 
  -6   9   6     4029.03     3947.91    151.72 o 
  -5   9   6     1142.54     1283.92     76.43 o 
  -4   9   6      105.37      160.97     47.47 o 
  -3   9   6     1837.91     1995.24    115.23 o 
  -2   9   6     5638.96     5575.30    177.85 o 
  -1   9   6      126.93      153.08     18.05 o 
   0   9   6     3752.29     3373.13    119.03 o 
   1   9   6     3571.67     3844.38     80.77 o 
   2   9   6      237.21      217.41     19.79 o 
   3   9   6      686.06      792.27     33.50 o 
   4   9   6      433.25      488.48     35.66 o 
   5   9   6        5.46        6.59     21.35 o 
   6   9   6     1275.81     1318.66     80.70 o 
   7   9   6        3.26       15.13     27.39 o 
   8   9   6      142.17      118.06     80.06 o 
  -9  10   6       93.75      176.48     49.51 o 
  -8  10   6      588.64      667.28     77.35 o 
  -7  10   6        2.80        0.00     49.32 o 
  -6  10   6       78.56      103.03     33.51 o 
  -5  10   6      352.75      356.08     50.03 o 
  -4  10   6     7097.45     7481.88    224.02 o 
  -3  10   6     2285.97     2191.10     96.42 o 
  -2  10   6      936.73      810.38     62.91 o 
  -1  10   6      657.27      774.50     32.76 o 
   0  10   6     2521.69     2319.11     60.42 o 
   1  10   6     2003.51     1998.27     48.84 o 
   2  10   6     3339.56     3430.32     94.20 o 
   3  10   6      824.55      888.71     45.00 o 
   4  10   6      236.33      256.76     35.21 o 
   5  10   6      424.67      503.50     49.76 o 
   6  10   6      985.76     1099.38     76.37 o 
   7  10   6       31.74       93.80     40.23 o 
   8  10   6      642.90      502.91     72.86 o 
  -9  11   6      486.62      583.80     77.29 o 
  -8  11   6      735.04      877.60     99.51 o 
  -7  11   6       30.97       77.14     41.89 o 
  -6  11   6     1171.90     1309.94     86.54 o 
  -5  11   6      660.53      730.62     70.80 o 
  -4  11   6       53.02      112.71     31.21 o 
  -3  11   6     5277.47     5461.65    197.87 o 
  -2  11   6     5332.87     5134.77    166.53 o 
  -1  11   6      121.88      144.60     26.83 o 
   0  11   6     1883.08     1638.65     50.28 o 
   1  11   6     8258.24     8012.10    153.95 o 
   2  11   6      227.54      254.59     26.61 o 
   3  11   6      688.64      743.66     63.50 o 
   4  11   6     1515.59     1513.74     68.77 o 
   5  11   6      124.09      186.28     34.44 o 
   6  11   6      153.50      211.42     39.73 o 
   7  11   6      388.05      449.96     68.05 o 
   8  11   6      108.69       71.11     44.51 o 
  -9  12   6      175.74      240.76     84.35 o 
  -8  12   6       75.19       80.56     41.94 o 
  -7  12   6     1869.93     1816.48    110.53 o 
  -6  12   6       32.89        3.33     64.05 o 
  -5  12   6      700.04      746.53     80.49 o 
  -4  12   6       11.18       13.41     24.02 o 
  -3  12   6     2136.11     1925.73     94.58 o 
  -2  12   6      585.67      591.76     57.52 o 
  -1  12   6    10232.13    10478.62    288.94 o 
   0  12   6      203.80      260.86     24.85 o 
   1  12   6     1499.16     1400.92     49.00 o 
   2  12   6     1006.36      969.79     46.91 o 
   3  12   6     2267.61     2175.49     68.92 o 
   4  12   6       60.41       74.57     26.28 o 
   5  12   6     2872.45     2879.78    105.36 o 
   6  12   6       16.26       40.09     28.91 o 
   7  12   6       30.21       86.83     39.78 o 
  -8  13   6       52.47      156.97     46.25 o 
  -7  13   6        0.14       11.93     29.30 o 
  -6  13   6       18.12       81.99     34.31 o 
  -5  13   6     1370.01     1370.96     97.05 o 
  -4  13   6      144.32      143.34     35.48 o 
  -3  13   6     3023.85     3099.23    128.08 o 
  -2  13   6      380.11      427.04     52.25 o 
  -1  13   6       43.03       95.46     22.42 o 
   0  13   6      670.83      668.80     46.09 o 
   1  13   6     1737.66     1655.18     60.92 o 
   2  13   6        8.56       29.90     18.41 o 
   3  13   6     1958.08     1722.19     61.82 o 
   4  13   6       24.98       23.90     24.45 o 
   5  13   6      342.56      304.60     42.90 o 
   6  13   6      100.89      108.60     34.67 o 
   7  13   6      839.67      807.04     91.35 o 
  -8  14   6      106.75      112.20     48.01 o 
  -7  14   6     1203.92     1227.30    265.78 o 
  -6  14   6      184.58      202.98     47.18 o 
  -5  14   6      633.56      585.78    114.52 o 
  -4  14   6      106.24      149.44     40.00 o 
  -3  14   6      171.07      198.04     41.83 o 
  -2  14   6       17.16       48.87     47.75 o 
  -1  14   6     6052.66     5998.48    149.78 o 
   0  14   6      180.64      257.87     32.52 o 
   1  14   6      370.98      360.27     31.01 o 
   2  14   6       61.41       61.97     15.13 o 
   3  14   6     1165.03     1268.71     57.32 o 
   4  14   6      385.61      395.17     59.38 o 
   5  14   6      644.36      748.47     63.30 o 
   6  14   6      104.73      110.41     36.08 o 
   7  14   6       20.07       38.30     41.08 o 
  -8  15   6      411.32      516.58    101.08 o 
  -7  15   6        0.12        8.61     33.38 o 
  -6  15   6      727.22      661.95     77.37 o 
  -5  15   6     1919.22     2098.25    115.51 o 
  -4  15   6       86.55      122.72     39.56 o 
  -3  15   6      996.18     1126.10    104.94 o 
  -2  15   6     6192.98     5842.57    348.85 o 
  -1  15   6       74.63       72.02     30.98 o 
   0  15   6      945.41      973.23     77.51 o 
   1  15   6     1755.22     1806.10     82.11 o 
   2  15   6      123.31      154.26     21.87 o 
   3  15   6     1715.37     1664.56     65.51 o 
   4  15   6     2173.46     2058.26     86.02 o 
   5  15   6       56.33       94.82     33.68 o 
   6  15   6      627.05      624.59     62.64 o 
   7  15   6      486.60      555.69     79.64 o 
  -7  16   6       33.95        1.10     34.76 o 
  -6  16   6      506.85      590.27    197.87 o 
  -5  16   6      110.23      115.86     40.26 o 
  -4  16   6     2061.24     1896.52    147.69 o 
  -3  16   6       70.54       88.15     33.50 o 
  -2  16   6      968.97      882.40     79.12 o 
  -1  16   6       59.40       70.65     30.56 o 
   0  16   6     3744.71     3505.80    168.28 o 
   1  16   6      668.52      610.14     66.29 o 
   2  16   6      485.05      505.31     40.09 o 
   3  16   6      589.09      626.52     47.12 o 
   4  16   6      207.08      161.16     33.77 o 
   5  16   6       46.62       34.14     37.24 o 
   6  16   6      565.98      624.70     93.22 o 
  -7  17   6       35.55      153.17     74.49 o 
  -6  17   6      556.21      493.37     72.78 o 
  -5  17   6        5.95       51.84     34.31 o 
  -4  17   6       11.12       17.07     30.29 o 
  -3  17   6        7.90       92.05     35.24 o 
  -2  17   6     1846.28     1861.17    103.82 o 
  -1  17   6       44.77       65.09     30.50 o 
   0  17   6     1405.10     1514.83     95.98 o 
   1  17   6      858.92      775.43     75.81 o 
   2  17   6       15.65       41.15     23.74 o 
   3  17   6      280.14      295.60     52.29 o 
   4  17   6     1328.07     1295.29     78.99 o 
   5  17   6       41.63       89.99     36.52 o 
   6  17   6     1160.88     1134.93    130.67 o 
  -7  18   6       55.11       54.19     46.00 o 
  -6  18   6      179.42      205.23     52.44 o 
  -5  18   6       17.99        2.23     31.37 o 
  -4  18   6     2290.66     2152.07    120.32 o 
  -3  18   6       40.84       46.33     33.17 o 
  -2  18   6       59.04       65.06     36.29 o 
  -1  18   6      319.23      321.26     54.16 o 
   0  18   6     3341.28     3075.74    139.15 o 
   1  18   6       10.94       14.51     32.88 o 
   2  18   6     1424.74     1410.14     81.58 o 
   3  18   6        1.99       25.87     31.24 o 
   4  18   6       24.00       94.93     58.33 o 
   5  18   6       54.24       68.63     54.61 o 
   6  18   6      424.94      511.89    109.80 o 
  -6  19   6      335.63      338.60     65.05 o 
  -5  19   6     1065.80     1122.63    175.42 o 
  -4  19   6        0.25       19.14     32.81 o 
  -3  19   6      427.36      441.42     63.87 o 
  -2  19   6      803.84      823.28     85.68 o 
  -1  19   6        0.10       59.48     32.96 o 
   0  19   6     3102.64     2892.01    193.01 o 
   1  19   6     2676.70     2491.06    127.33 o 
   2  19   6       84.63       64.15     28.46 o 
   3  19   6      333.98      501.57     68.89 o 
   4  19   6     1007.60      911.87    133.25 o 
   5  19   6        8.91       39.46     57.19 o 
  -6  20   6       62.71       72.20     50.07 o 
  -5  20   6      373.55      332.27    167.70 o 
  -4  20   6       54.16      142.67     52.18 o 
  -3  20   6      487.49      610.04     78.33 o 
  -2  20   6        0.32        0.00     31.47 o 
  -1  20   6     1185.90     1235.36    103.38 o 
   0  20   6      160.83      267.39     56.58 o 
   1  20   6      164.14      233.83     50.08 o 
   2  20   6      235.53      277.36     43.00 o 
   3  20   6      786.01      773.58     84.63 o 
   4  20   6        4.35       42.61     57.19 o 
   5  20   6      697.54      974.20    144.40 o 
  -5  21   6      770.97      590.95     81.39 o 
  -4  21   6        0.09        1.38     37.23 o 
  -3  21   6      737.98      941.74     98.93 o 
  -2  21   6       54.49       32.52     36.07 o 
  -1  21   6        1.22       42.19     35.43 o 
   0  21   6        0.35        8.42     35.03 o 
   1  21   6     1122.17     1148.43    127.67 o 
   2  21   6       28.74       85.99     30.81 o 
   3  21   6      619.84      668.43     80.34 o 
   4  21   6       34.98       74.63     52.61 o 
  -5  22   6      186.57      185.29     80.35 o 
  -4  22   6       79.23      131.12     50.34 o 
  -3  22   6      646.49      591.75    102.80 o 
  -2  22   6       31.07       76.30     62.76 o 
  -1  22   6     1292.80     1238.14    109.79 o 
   0  22   6        0.07        6.40     36.74 o 
   1  22   6      145.55      201.26     87.21 o 
   2  22   6       70.00      104.61     65.77 o 
   3  22   6      759.45      833.05     90.30 o 
   4  22   6        6.31       77.20     65.48 o 
  -4  23   6        1.02        0.00     41.96 o 
  -3  23   6      298.08      475.09     77.97 o 
  -2  23   6      590.55      598.69     80.98 o 
  -1  23   6       30.64        8.35     36.21 o 
   0  23   6      323.91      370.37     67.49 o 
   1  23   6      590.61      417.76     94.65 o 
   2  23   6        3.41       82.52     43.77 o 
   3  23   6      470.02      355.90     62.92 o 
  -2  24   6      153.77      226.24     57.55 o 
  -1  24   6       70.26       62.05     45.03 o 
   0  24   6      140.38      199.32     58.94 o 
   1  24   6       64.53      106.48     57.72 o 
   2  24   6      462.00      484.52     75.52 o 
  -9   0   7     2390.76     2288.96    170.99 o 
  -7   0   7     1027.07     1212.46     80.51 o 
  -5   0   7     1481.86     1583.03     76.39 o 
  -3   0   7       74.07      160.15     23.62 o 
  -1   0   7    10645.62    10756.71    257.57 o 
   1   0   7     3836.22     3701.34     88.08 o 
   3   0   7     8440.32     8017.69    310.67 o 
   5   0   7      423.54      431.90     54.11 o 
   7   0   7        1.79        0.00     31.14 o 
  -9   1   7      110.65      160.00     42.33 o 
  -8   1   7       45.24       41.15     29.05 o 
  -7   1   7     3244.65     3173.04    108.53 o 
  -6   1   7       34.00       27.79     16.30 o 
  -5   1   7     8589.09     8757.20    170.19 o 
  -4   1   7      353.25      412.03     27.29 o 
  -3   1   7      106.19      124.55     15.19 o 
  -2   1   7     3570.52     3980.31     80.18 o 
  -1   1   7    16309.02    16647.01    270.92 o 
   0   1   7        0.03        5.21      8.87 o 
   1   1   7    11673.16    11619.38    159.73 o 
   2   1   7      654.38      677.06     21.06 o 
   3   1   7       41.62       50.17     15.20 o 
   4   1   7      937.06      954.01     47.54 o 
   5   1   7     7909.30     7353.02    156.39 o 
   6   1   7        5.04       18.11     19.82 o 
   7   1   7      156.96      181.82     32.44 o 
   8   1   7       50.79      115.40     42.07 o 
  -9   2   7      695.21      759.74     64.74 o 
  -8   2   7       22.15       47.03     29.49 o 
  -7   2   7     1765.34     1713.97     75.04 o 
  -6   2   7     1643.68     1580.98     91.71 o 
  -5   2   7      470.38      561.41     43.17 o 
  -4   2   7      955.86     1013.60     55.94 o 
  -3   2   7     8638.87     8260.43    194.06 o 
  -2   2   7     3350.82     3485.80     72.24 o 
  -1   2   7     2865.82     2789.15    161.67 o 
   0   2   7    19145.56    19728.26    315.88 o 
   1   2   7     1946.83     1911.89     67.71 o 
   2   2   7      769.04      877.46     26.04 o 
   3   2   7     5830.07     5455.54    171.07 o 
   4   2   7     1011.87     1054.24     47.10 o 
   5   2   7      663.41      699.83     56.17 o 
   6   2   7      693.86      659.81     57.74 o 
   7   2   7      481.02      507.65     46.92 o 
   8   2   7       80.13      155.28     46.29 o 
  -9   3   7        6.65        6.77     26.35 o 
  -8   3   7     1369.60     1239.35     74.53 o 
  -7   3   7      853.82      972.21     75.82 o 
  -6   3   7       15.48        4.42     15.93 o 
  -5   3   7      403.66      463.22     32.94 o 
  -4   3   7     5822.25     5926.56    121.50 o 
  -3   3   7      149.28      170.05     22.22 o 
  -2   3   7    20817.95    22660.15    521.11 o 
  -1   3   7      354.87      403.20     33.97 o 
   0   3   7        4.99        7.81     10.83 o 
   1   3   7     1265.05     1269.34     34.25 o 
   2   3   7     7011.52     6554.97     99.78 o 
   3   3   7      312.51      276.33     25.47 o 
   4   3   7     2171.29     2100.07     65.78 o 
   5   3   7       60.22      104.05     33.60 o 
   6   3   7        1.66       37.35     20.09 o 
   7   3   7      194.26      206.23     32.72 o 
   8   3   7      477.86      535.37     69.56 o 
 -10   4   7      239.61      248.48     84.92 o 
  -9   4   7       60.52       74.78     33.80 o 
  -8   4   7      236.05      220.45     36.80 o 
  -7   4   7       59.97       87.34     23.78 o 
  -6   4   7     2268.87     2132.39    120.20 o 
  -5   4   7      166.87      165.01     25.51 o 
  -4   4   7     2314.27     2406.41     86.99 o 
  -3   4   7     2734.97     2946.89     73.91 o 
  -2   4   7     4522.83     4689.76    138.96 o 
  -1   4   7        0.12        2.18     11.30 o 
   0   4   7     8002.93     7984.67    141.04 o 
   1   4   7       86.80       96.15     15.53 o 
   2   4   7     2563.08     2602.76     57.21 o 
   3   4   7      335.28      356.46     30.87 o 
   4   4   7      172.94      178.56     29.71 o 
   5   4   7       74.46       64.98     21.23 o 
   6   4   7     1904.24     1894.50     70.86 o 
   7   4   7      116.55      115.82     29.34 o 
   8   4   7      126.07      129.53     44.74 o 
  -9   5   7       29.74       58.82     27.25 o 
  -8   5   7     1456.19     1434.68    135.64 o 
  -7   5   7      472.27      460.01     48.20 o 
  -6   5   7        3.47        0.00     18.24 o 
  -5   5   7      843.75      859.51    159.41 o 
  -4   5   7     4962.64     4790.12    152.80 o 
  -3   5   7       85.11       72.72     30.17 o 
  -2   5   7    14476.26    14833.42    360.08 o 
  -1   5   7       54.46       86.53     28.88 o 
   0   5   7        0.10        9.91      8.54 o 
   1   5   7      106.18      134.46     14.11 o 
   2   5   7    11835.58    11592.06    188.46 o 
   3   5   7       86.33      125.34     19.36 o 
   4   5   7      363.21      406.91     37.39 o 
   5   5   7       70.44       88.07     22.56 o 
   6   5   7      101.12      137.13     27.20 o 
   7   5   7      109.87      155.34     35.20 o 
   8   5   7      928.38      828.08     89.66 o 
  -9   6   7      634.70      737.47     65.19 o 
  -8   6   7       20.12       40.29     24.53 o 
  -7   6   7     1041.83      893.04     62.98 o 
  -6   6   7     3894.16     3893.83    144.97 o 
  -5   6   7      153.51      158.73     32.14 o 
  -4   6   7     3927.96     4039.42    150.26 o 
  -3   6   7     7650.74     7424.71    207.88 o 
  -2   6   7     2616.16     2271.75     88.45 o 
  -1   6   7      257.43      280.79     34.37 o 
   0   6   7     7570.29     7712.99    203.06 o 
   1   6   7     2220.54     2174.95     49.97 o 
   2   6   7      467.23      461.76     31.74 o 
   3   6   7     2706.87     2792.45     73.60 o 
   4   6   7      786.57      790.66     44.83 o 
   5   6   7      362.28      439.80     38.26 o 
   6   6   7     1688.69     1624.04     71.06 o 
   7   6   7      526.99      530.07     70.92 o 
   8   6   7      121.05       96.81     45.49 o 
  -9   7   7       66.77       91.47     36.12 o 
  -8   7   7       75.68      110.96     35.45 o 
  -7   7   7     1406.27     1341.52     75.33 o 
  -6   7   7       47.24       42.91     27.64 o 
  -5   7   7      224.58      195.62     35.61 o 
  -4   7   7     2640.12     2759.62    109.02 o 
  -3   7   7        7.66       25.17     19.29 o 
  -2   7   7      418.53      442.45     49.61 o 
  -1   7   7      982.20      872.72     53.56 o 
   0   7   7      109.47      181.44     20.51 o 
   1   7   7    11795.84    12094.42    185.99 o 
   2   7   7      158.21      196.11     18.63 o 
   3   7   7      105.43      112.07     18.88 o 
   4   7   7     2054.88     1899.95     70.78 o 
   5   7   7     1644.80     1612.40     63.05 o 
   6   7   7       33.13       42.68     22.96 o 
   7   7   7      729.78      630.74     61.41 o 
   8   7   7      134.53      141.24     51.66 o 
  -9   8   7      950.15     1036.49     76.57 o 
  -8   8   7       13.35        6.10     24.31 o 
  -7   8   7      467.16      526.94     65.21 o 
  -6   8   7      423.01      417.73     62.05 o 
  -5   8   7      780.01      735.75     64.38 o 
  -4   8   7        5.14       16.44     27.31 o 
  -3   8   7     5235.52     5584.72    175.28 o 
  -2   8   7      467.44      497.19     46.70 o 
  -1   8   7     1871.79     1818.61     79.53 o 
   0   8   7     5262.83     5468.12    108.15 o 
   1   8   7     3821.95     3897.14     76.26 o 
   2   8   7       40.53       52.25     12.89 o 
   3   8   7     2381.78     2300.74     66.01 o 
   4   8   7     1013.46     1059.39     49.66 o 
   5   8   7      360.52      384.58     36.24 o 
   6   8   7       33.74       73.20     28.60 o 
   7   8   7      311.53      306.55     46.41 o 
   8   8   7        0.67       47.27     48.90 o 
  -9   9   7       19.11       50.86     31.56 o 
  -8   9   7        0.12       25.23     26.62 o 
  -7   9   7      476.10      503.94     84.64 o 
  -6   9   7       21.93       13.05     27.45 o 
  -5   9   7    12068.56    11853.88    326.70 o 
  -4   9   7      943.33     1012.30     72.63 o 
  -3   9   7      220.35      296.62     40.75 o 
  -2   9   7      524.47      559.93     51.92 o 
  -1   9   7     4621.19     4336.93    142.61 o 
   0   9   7       29.20       48.93     12.72 o 
   1   9   7     2191.87     2131.61     51.73 o 
   2   9   7      373.18      400.67     28.80 o 
   3   9   7      104.29      117.83     21.30 o 
   4   9   7      345.46      395.54     42.04 o 
   5   9   7     3049.11     2995.03    106.08 o 
   6   9   7       19.86       20.74     26.07 o 
   7   9   7      637.60      738.93     70.35 o 
   8   9   7        9.22       74.10     47.24 o 
  -9  10   7      545.85      519.43     59.61 o 
  -8  10   7        0.20        0.00     32.90 o 
  -7  10   7      301.24      259.47     49.46 o 
  -6  10   7     4383.01     4053.56    158.11 o 
  -5  10   7       31.69      110.93     34.68 o 
  -4  10   7       23.23       48.88     26.18 o 
  -3  10   7     2971.09     2886.21    115.85 o 
  -2  10   7      411.80      467.38     58.05 o 
  -1  10   7     1239.35     1135.79     52.23 o 
   0  10   7     4658.61     4515.87    267.70 o 
   1  10   7      696.97      707.06     31.39 o 
   2  10   7      271.18      334.95     28.52 o 
   3  10   7     3923.81     3901.21    112.73 o 
   4  10   7      652.46      662.75     53.56 o 
   5  10   7       42.80       64.15     27.69 o 
   6  10   7     1005.62      953.67     71.27 o 
   7  10   7      154.99      197.84     41.92 o 
   8  10   7       29.30       64.91     79.49 o 
  -9  11   7        0.30        0.00     30.57 o 
  -8  11   7      471.36      492.36    101.65 o 
  -7  11   7      429.54      425.42     61.00 o 
  -6  11   7      109.37       86.30     35.70 o 
  -5  11   7     2750.08     2687.97    120.80 o 
  -4  11   7     3622.92     3355.61    266.21 o 
  -3  11   7       40.32       24.85     24.66 o 
  -2  11   7     5821.83     5468.82    209.59 o 
  -1  11   7      565.77      596.93     43.87 o 
   0  11   7       32.86       58.97     19.14 o 
   1  11   7      210.07      194.44     22.40 o 
   2  11   7      648.21      695.48     41.35 o 
   3  11   7       37.94       60.94     18.76 o 
   4  11   7     3458.03     3271.37    108.01 o 
   5  11   7      400.97      468.23     49.31 o 
   6  11   7       70.20       96.33     31.59 o 
   7  11   7      148.58      169.33     42.72 o 
  -8  12   7       99.64      134.94     44.71 o 
  -7  12   7      181.23      283.45     85.07 o 
  -6  12   7     1402.20     1448.80    101.36 o 
  -5  12   7       22.74        3.20     25.44 o 
  -4  12   7      136.80      145.24     37.23 o 
  -3  12   7      244.51      285.83     45.72 o 
  -2  12   7      679.50      623.22     61.16 o 
  -1  12   7      139.49      157.55     32.08 o 
   0  12   7     3776.89     3672.46    106.11 o 
   1  12   7        7.93        8.47     21.46 o 
   2  12   7      960.83      906.21     47.98 o 
   3  12   7     1126.88     1184.67     52.66 o 
   4  12   7     1411.32     1406.65     70.82 o 
   5  12   7        5.40       25.59     25.24 o 
   6  12   7      883.44      919.63     90.93 o 
   7  12   7       76.37      110.03     35.70 o 
  -8  13   7      943.74      861.74     93.01 o 
  -7  13   7       68.73       81.34     43.46 o 
  -6  13   7      118.27      158.87     42.95 o 
  -5  13   7       10.45       12.48     25.98 o 
  -4  13   7     3834.77     3852.29    152.83 o 
  -3  13   7       72.09       64.36     29.58 o 
  -2  13   7     6361.74     5479.45    206.31 o 
  -1  13   7       67.99       82.29     26.87 o 
   0  13   7       17.92       28.34     17.42 o 
   1  13   7        0.98       12.32     17.11 o 
   2  13   7     5954.29     5847.93    151.86 o 
   3  13   7        0.43       24.12     17.92 o 
   4  13   7     1942.00     1970.19     83.53 o 
   5  13   7        6.13       22.05     25.69 o 
   6  13   7       51.62       52.39     32.20 o 
   7  13   7       42.86       86.41     54.33 o 
  -8  14   7       83.61       45.68     47.86 o 
  -7  14   7       39.25       67.97     39.52 o 
  -6  14   7     1026.43     1082.24     99.79 o 
  -5  14   7       30.94      100.37     36.41 o 
  -4  14   7     1444.02     1577.28     97.90 o 
  -3  14   7     4529.18     4021.56    305.53 o 
  -2  14   7     2824.06     2563.74    178.43 o 
  -1  14   7      640.87      755.49     65.72 o 
   0  14   7     3248.09     3246.35    174.81 o 
   1  14   7      400.92      413.77     40.73 o 
   2  14   7     2900.06     2615.04     90.99 o 
   3  14   7      817.07      877.51    121.30 o 
   4  14   7      430.52      436.12     46.57 o 
   5  14   7        4.09       51.77     28.75 o 
   6  14   7      568.93      635.25     84.42 o 
   7  14   7       15.96       50.93     42.38 o 
  -8  15   7      243.65      319.08     63.77 o 
  -7  15   7      530.09      572.66     74.74 o 
  -6  15   7        1.13       14.84     52.47 o 
  -5  15   7      596.36      602.05     74.01 o 
  -4  15   7      469.03      440.96     69.05 o 
  -3  15   7      155.03      114.96     37.86 o 
  -2  15   7      489.09      555.61     65.29 o 
  -1  15   7     1123.89     1089.87     84.45 o 
   0  15   7       57.23       53.91     22.15 o 
   1  15   7     1099.20     1218.55     64.03 o 
   2  15   7     2071.11     1945.65     78.12 o 
   3  15   7       41.12       31.85     24.80 o 
   4  15   7      340.68      315.44     67.91 o 
   5  15   7      713.96      692.10     62.75 o 
   6  15   7       35.22       24.54     31.54 o 
  -7  16   7      600.98      637.34     83.05 o 
  -6  16   7      101.19       55.48     41.21 o 
  -5  16   7       36.34       66.25     57.19 o 
  -4  16   7      313.44      351.96     59.27 o 
  -3  16   7     4930.44     4263.16    256.77 o 
  -2  16   7       20.21       26.33     29.21 o 
  -1  16   7      125.13      135.90     39.68 o 
   0  16   7     3861.46     3430.58    203.45 o 
   1  16   7      580.07      634.30     68.00 o 
   2  16   7        6.13       31.33     21.19 o 
   3  16   7      688.29      801.33     61.69 o 
   4  16   7      243.66      200.93     45.88 o 
   5  16   7       54.31       50.28     47.18 o 
   6  16   7        7.03        0.00     32.70 o 
  -7  17   7      982.71     1109.91    114.52 o 
  -6  17   7       81.87       66.91     41.13 o 
  -5  17   7     1885.04     2067.30    119.85 o 
  -4  17   7       89.04      151.80     42.88 o 
  -3  17   7      283.03      270.43     52.11 o 
  -2  17   7       52.82       61.01     34.10 o 
  -1  17   7     2714.49     2611.74    241.91 o 
   0  17   7      263.63      268.52     47.90 o 
   1  17   7     1088.94     1135.72     90.69 o 
   2  17   7      664.98      724.28    110.66 o 
   3  17   7        0.60       54.17     34.34 o 
   4  17   7       35.06       67.52     38.83 o 
   5  17   7      909.02     1032.37     97.00 o 
   6  17   7       62.45       74.35     43.68 o 
  -7  18   7      313.89      304.02     69.99 o 
  -6  18   7      256.24      299.65     61.07 o 
  -5  18   7      374.72      487.94     70.02 o 
  -4  18   7       67.13      164.07     45.63 o 
  -3  18   7     1182.99      990.62    154.84 o 
  -2  18   7      882.32      696.89     78.53 o 
  -1  18   7      615.77      763.34     80.64 o 
   0  18   7      103.04      119.19     40.20 o 
   1  18   7     1257.08     1229.32     96.64 o 
   2  18   7     1983.20     1993.54    170.42 o 
   3  18   7     1968.58     2171.16    123.38 o 
   4  18   7       35.52       54.61     53.18 o 
   5  18   7      102.01       88.36     60.05 o 
  -6  19   7        6.81       52.39     40.35 o 
  -5  19   7      477.28      473.04     72.59 o 
  -4  19   7      601.80      499.53     71.80 o 
  -3  19   7       28.49       56.35     37.85 o 
  -2  19   7       64.97       62.54     38.74 o 
  -1  19   7      331.81      438.86     85.21 o 
   0  19   7        3.34       64.05     46.04 o 
   1  19   7      907.04     1097.49    172.85 o 
   2  19   7     1209.58     1391.82    106.26 o 
   3  19   7       75.34      114.88     69.48 o 
   4  19   7      348.54      326.26     91.22 o 
   5  19   7       65.09       70.63     62.05 o 
  -6  20   7      841.94      769.18    132.68 o 
  -5  20   7       95.49      139.06     50.34 o 
  -4  20   7      259.51      292.16     93.50 o 
  -3  20   7      216.99      345.18     70.63 o 
  -2  20   7      130.34      141.87     51.61 o 
  -1  20   7      150.29      224.69     53.37 o 
   0  20   7     1748.91     1813.85    173.71 o 
   1  20   7      445.13      431.36     67.11 o 
   2  20   7      386.41      399.67     64.54 o 
   3  20   7      560.94      502.73     70.31 o 
   4  20   7      203.87      289.09     82.35 o 
  -5  21   7        0.44       21.15     42.56 o 
  -4  21   7     1017.35      957.97    100.56 o 
  -3  21   7       15.75        1.91     79.49 o 
  -2  21   7     1325.14     1358.25    113.22 o 
  -1  21   7        1.51       86.94     39.06 o 
   0  21   7        1.08       99.08     46.10 o 
   1  21   7       61.38       42.74     35.42 o 
   2  21   7     1024.24     1057.59    102.08 o 
   3  21   7       40.73       80.08     41.80 o 
   4  21   7      592.59      776.04    128.39 o 
  -4  22   7      151.77       96.85     46.30 o 
  -3  22   7       86.73      169.60     55.90 o 
  -2  22   7      160.20      155.98     51.85 o 
  -1  22   7       56.66      118.44     46.81 o 
   0  22   7     1365.58     1464.65    196.01 o 
   1  22   7      210.08      277.78     57.40 o 
   2  22   7      244.83      303.26     67.34 o 
   3  22   7      176.98      186.10     52.98 o 
  -3  23   7        0.03       16.48     41.09 o 
  -2  23   7      509.28      509.05     80.03 o 
  -1  23   7      158.98      137.99     49.26 o 
   0  23   7        2.37       68.54     54.47 o 
   1  23   7      123.88      209.02     73.77 o 
   2  23   7      419.02      346.91    115.38 o 
  -1  24   7      213.92      216.52     59.68 o 
   0  24   7      106.98      169.70     55.75 o 
   1  24   7      129.32      221.03     79.49 o 
  -8   0   8      342.82      417.76     82.92 o 
  -6   0   8     4470.20     4557.17    156.79 o 
  -4   0   8      520.28      591.15     50.04 o 
  -2   0   8    25286.01    25063.22    567.55 o 
   0   0   8     1188.31     1092.63     47.53 o 
   2   0   8     5132.24     5317.36    157.40 o 
   4   0   8      291.28      279.00     43.06 o 
   6   0   8      254.14      335.30     52.56 o 
   8   0   8      375.29      299.95     79.78 o 
  -9   1   8      135.32      142.25     43.57 o 
  -8   1   8       25.44       52.36     38.32 o 
  -7   1   8     1347.77     1284.68     70.35 o 
  -6   1   8     3530.65     3484.73    111.03 o 
  -5   1   8        0.35       19.29     13.80 o 
  -4   1   8     9684.57    10245.23    227.99 o 
  -3   1   8      216.15      226.34     19.07 o 
  -2   1   8       56.91       76.28     11.58 o 
  -1   1   8     3093.14     3093.47     66.81 o 
   0   1   8     1850.98     1884.91     77.14 o 
   1   1   8       39.83       43.69      8.80 o 
   2   1   8    27995.01    27953.96    444.21 o 
   3   1   8     2197.59     2167.38     82.82 o 
   4   1   8        8.34       24.33     20.10 o 
   5   1   8      113.64      132.28     25.11 o 
   6   1   8      385.20      415.12     40.71 o 
   7   1   8       21.60       65.37     25.94 o 
   8   1   8      340.11      387.32    113.52 o 
  -9   2   8      233.01      229.44     52.02 o 
  -8   2   8      663.56      759.73     79.85 o 
  -7   2   8        0.26       26.45     21.57 o 
  -6   2   8     2529.91     2139.99    132.70 o 
  -5   2   8      210.07      255.91     31.50 o 
  -4   2   8      755.51      757.04     58.74 o 
  -3   2   8     4077.91     4212.68     88.96 o 
  -2   2   8     1818.66     1827.25     45.17 o 
  -1   2   8     2347.11     2289.87     67.43 o 
   0   2   8     1136.18     1075.17     33.35 o 
   1   2   8     1077.67     1018.06     28.32 o 
   2   2   8     1132.88     1059.41     56.53 o 
   3   2   8      162.04      198.93     23.69 o 
   4   2   8       48.83       62.65     18.32 o 
   5   2   8      254.48      232.82     38.67 o 
   6   2   8      220.59      218.46     31.40 o 
   7   2   8      992.84     1078.10    104.70 o 
   8   2   8       46.27      126.69     47.13 o 
  -9   3   8      575.60      528.76     70.53 o 
  -8   3   8       40.01       43.82     26.13 o 
  -7   3   8     3157.64     3043.56    106.90 o 
  -6   3   8      366.92      315.36     37.90 o 
  -5   3   8       98.25      132.69     24.18 o 
  -4   3   8     7131.69     6824.15    163.41 o 
  -3   3   8     2357.00     2298.14     73.80 o 
  -2   3   8      117.39      144.98     20.99 o 
  -1   3   8     8164.32     7808.15    169.71 o 
   0   3   8     5841.74     5738.20     97.79 o 
   1   3   8      578.23      567.45     35.89 o 
   2   3   8        5.07       45.03     19.26 o 
   3   3   8     3511.55     3133.26    146.93 o 
   4   3   8        1.07        5.38     14.05 o 
   5   3   8     1891.51     1726.94     64.44 o 
   6   3   8     1165.50     1103.52     62.22 o 
   7   3   8        1.13       22.46     25.47 o 
   8   3   8       33.71      100.42     44.97 o 
  -9   4   8      837.50      844.66     86.98 o 
  -8   4   8      184.96      274.78     40.54 o 
  -7   4   8      229.27      207.49     33.14 o 
  -6   4   8      217.90      191.78     31.58 o 
  -5   4   8     3117.99     3043.19     98.17 o 
  -4   4   8       18.02       32.79     20.47 o 
  -3   4   8     3118.39     2978.65    105.88 o 
  -2   4   8      568.12      569.66     44.08 o 
  -1   4   8      481.52      494.79     40.64 o 
   0   4   8      322.02      353.51     21.50 o 
   1   4   8    21776.14    22428.15    322.03 o 
   2   4   8       23.54       48.34     11.75 o 
   3   4   8     1372.58     1312.85     48.80 o 
   4   4   8      214.08      217.27     26.81 o 
   5   4   8     1506.45     1505.04     65.45 o 
   6   4   8        2.87       68.47     24.21 o 
   7   4   8     1004.71      984.72     72.35 o 
   8   4   8       18.65        6.20     32.27 o 
  -9   5   8      581.69      649.10     76.43 o 
  -8   5   8        1.25       34.04     24.33 o 
  -7   5   8     2154.13     1977.55     84.69 o 
  -6   5   8       17.11       30.77     20.15 o 
  -5   5   8      717.11      709.95     50.83 o 
  -4   5   8      565.67      510.66     49.87 o 
  -3   5   8     4555.16     4334.56    274.07 o 
  -2   5   8       86.67       69.50     20.40 o 
  -1   5   8     8018.48     7910.52    213.39 o 
   0   5   8     3180.40     3218.41     70.55 o 
   1   5   8        8.89       20.83      9.89 o 
   2   5   8     1258.93     1380.04     54.45 o 
   3   5   8      536.80      662.25     78.62 o 
   4   5   8       75.99       77.65     19.43 o 
   5   5   8     3868.26     3645.98     99.54 o 
   6   5   8      162.77      191.54     42.79 o 
   7   5   8       19.37       13.22     25.46 o 
   8   5   8       63.57       40.18     45.12 o 
  -9   6   8      418.18      443.91     53.18 o 
  -8   6   8      441.81      407.84     48.37 o 
  -7   6   8       54.75       32.39     22.93 o 
  -6   6   8      462.37      468.78     46.53 o 
  -5   6   8      839.47      834.14     65.03 o 
  -4   6   8      373.28      322.39     42.34 o 
  -3   6   8     2378.45     2530.71    120.38 o 
  -2   6   8     1940.78     1901.57    115.81 o 
  -1   6   8      158.74      136.23     27.56 o 
   0   6   8     6396.89     6393.98    147.39 o 
   1   6   8     2785.26     2696.83     68.22 o 
   2   6   8      376.93      399.17     24.73 o 
   3   6   8      692.45      665.81     42.51 o 
   4   6   8     1093.99     1032.07     51.76 o 
   5   6   8      662.77      782.19     74.66 o 
   6   6   8      104.78      139.87     28.37 o 
   7   6   8      588.21      571.64     84.66 o 
   8   6   8        0.25        9.36     33.24 o 
  -9   7   8       26.45      119.06     34.06 o 
  -8   7   8       35.87        8.33     23.53 o 
  -7   7   8     1817.04     1742.35     88.59 o 
  -6   7   8     2879.16     2662.71    118.04 o 
  -5   7   8      322.77      309.29     50.90 o 
  -4   7   8      723.63      733.55     85.35 o 
  -3   7   8     2128.12     2430.61    214.46 o 
  -2   7   8        1.33        3.65     16.77 o 
  -1   7   8     7586.91     8115.74    223.72 o 
   0   7   8     6126.76     6158.26    145.33 o 
   1   7   8       30.08       35.55     11.19 o 
   2   7   8     1910.13     1895.39     49.66 o 
   3   7   8     2752.11     2590.02     75.24 o 
   4   7   8      227.84      299.12     31.03 o 
   5   7   8     1628.55     1712.52     66.61 o 
   6   7   8     1500.08     1519.32     68.89 o 
   7   7   8        4.96       12.89     27.80 o 
   8   7   8      158.61      244.95     58.10 o 
  -9   8   8       23.19       36.40     32.37 o 
  -8   8   8     1221.99     1213.02     84.33 o 
  -7   8   8        0.04        0.16     23.10 o 
  -6   8   8     2857.97     2775.82    286.23 o 
  -5   8   8     1023.91     1048.24     77.21 o 
  -4   8   8       36.57       41.14     23.75 o 
  -3   8   8      784.04      762.20    170.99 o 
  -2   8   8    16948.75    16466.75    409.03 o 
  -1   8   8       85.38      104.42     26.63 o 
   0   8   8     2726.61     2689.92     83.21 o 
   1   8   8      516.71      517.89     32.71 o 
   2   8   8     1474.19     1359.15     56.80 o 
   3   8   8      335.76      387.21     31.83 o 
   4   8   8     5167.93     4961.88    116.97 o 
   5   8   8       15.40       90.43     28.42 o 
   6   8   8      207.44      213.14     39.04 o 
   7   8   8       62.83       86.95     35.50 o 
   8   8   8      131.24      102.94     66.05 o 
  -9   9   8       87.69      145.76     36.76 o 
  -8   9   8      162.19      159.19     36.87 o 
  -7   9   8        4.12        0.00     30.43 o 
  -6   9   8     3886.89     3486.80    234.19 o 
  -5   9   8     1120.54     1044.13     80.41 o 
  -4   9   8     3457.11     3379.32    195.01 o 
  -3   9   8      433.64      508.84     53.85 o 
  -2   9   8     1019.01      994.23    134.68 o 
  -1   9   8       92.79       87.80     26.98 o 
   0   9   8     1169.08     1232.28     79.30 o 
   1   9   8      141.46      168.21     20.67 o 
   2   9   8     5808.12     5690.34    106.43 o 
   3   9   8        0.24        3.48     22.08 o 
   4   9   8       24.86       35.47     22.45 o 
   5   9   8       19.17       17.73     24.01 o 
   6   9   8      810.61      794.03     67.23 o 
   7   9   8        0.01       35.56     31.42 o 
  -9  10   8       47.24       85.66     34.83 o 
  -8  10   8      417.84      405.64     50.91 o 
  -7  10   8       91.91       88.52     36.77 o 
  -6  10   8      778.05      766.07    138.97 o 
  -5  10   8     2472.90     2258.03    109.95 o 
  -4  10   8      240.61      215.84     40.32 o 
  -3  10   8      130.75      139.94     32.87 o 
  -2  10   8     4567.53     4139.90    147.12 o 
  -1  10   8      406.11      420.92     38.38 o 
   0  10   8      337.00      396.13     37.92 o 
   1  10   8      901.61      944.79     71.32 o 
   2  10   8      473.09      514.50     43.70 o 
   3  10   8      698.85      787.17     67.32 o 
   4  10   8      764.94      789.97     58.98 o 
   5  10   8       17.04       12.63     26.68 o 
   6  10   8      186.87      251.74     40.88 o 
   7  10   8      289.40      306.17     48.39 o 
  -8  11   8       42.25       98.84     41.97 o 
  -7  11   8     1047.26      911.89     87.24 o 
  -6  11   8      303.22      273.04     50.52 o 
  -5  11   8        1.01        0.00     26.05 o 
  -4  11   8     7898.27     7491.15    233.28 o 
  -3  11   8     2624.36     2388.04    116.52 o 
  -2  11   8      247.56      295.90     45.04 o 
  -1  11   8     2796.18     2816.84    111.06 o 
   0  11   8     1974.57     1875.39     71.27 o 
   1  11   8       37.04       52.12     19.15 o 
   2  11   8     3995.37     3786.70    111.46 o 
   3  11   8     3436.88     2985.11    112.26 o 
   4  11   8        5.97       24.37     22.58 o 
   5  11   8      623.03      616.07     57.46 o 
   6  11   8      363.94      342.42     46.60 o 
   7  11   8        0.25       69.49     35.90 o 
  -8  12   8        4.40        0.00     39.15 o 
  -7  12   8       24.18       21.17     87.50 o 
  -6  12   8        4.49       13.87     36.46 o 
  -5  12   8     4219.09     4079.83    218.60 o 
  -4  12   8      667.44      731.44     72.69 o 
  -3  12   8     2499.69     2272.96    108.24 o 
  -2  12   8       34.26       20.20     24.20 o 
  -1  12   8     1612.67     1489.79     64.44 o 
   0  12   8      641.17      685.73     50.02 o 
   1  12   8     5347.81     4899.89    132.43 o 
   2  12   8      111.88      115.14     26.00 o 
   3  12   8      751.50      696.00     86.64 o 
   4  12   8       17.04       36.52     25.15 o 
   5  12   8      242.48      324.36     50.93 o 
   6  12   8        3.76       28.08     29.19 o 
   7  12   8      807.29      748.73     73.57 o 
  -8  13   8        4.18       18.70     41.81 o 
  -7  13   8      732.44      835.75    103.37 o 
  -6  13   8      263.06      238.36     50.26 o 
  -5  13   8      315.64      396.20     59.68 o 
  -4  13   8      141.12      135.20     53.76 o 
  -3  13   8     2562.95     2334.01    136.11 o 
  -2  13   8      609.43      631.84     65.01 o 
  -1  13   8     1299.63     1325.45     74.50 o 
   0  13   8       90.82      111.67     28.07 o 
   1  13   8        9.52       15.27     18.09 o 
   2  13   8      699.23      718.81     53.92 o 
   3  13   8     1499.11     1429.32     88.11 o 
   4  13   8        6.69       27.50     28.58 o 
   5  13   8     1580.87     1580.69    149.83 o 
   6  13   8       39.94       78.14     34.92 o 
   7  13   8        2.80       33.86     71.49 o 
  -8  14   8      172.41      195.76     55.57 o 
  -7  14   8       20.89       73.78     38.96 o 
  -6  14   8        1.38       27.31     61.48 o 
  -5  14   8     1706.85     1908.58    109.48 o 
  -4  14   8       85.90       78.26     37.03 o 
  -3  14   8      113.50      163.48     42.22 o 
  -2  14   8      505.91      477.81     45.40 o 
  -1  14   8      328.10      274.09     42.73 o 
   0  14   8      239.82      337.95     48.06 o 
   1  14   8     4169.07     4218.80    239.80 o 
   2  14   8        9.78       12.48     19.50 o 
   3  14   8      574.27      570.99     64.25 o 
   4  14   8      370.42      277.42     50.58 o 
   5  14   8      593.62      581.91     73.18 o 
   6  14   8       48.14       46.47     44.31 o 
  -7  15   8      368.16      390.83     64.70 o 
  -6  15   8      362.33      344.77     60.66 o 
  -5  15   8      211.14      220.89     50.43 o 
  -4  15   8     1829.14     1951.06    110.52 o 
  -3  15   8     1477.16     1245.21     95.29 o 
  -2  15   8      236.33      231.13     47.82 o 
  -1  15   8     2362.33     2230.83    113.49 o 
   0  15   8      594.10      609.11     51.34 o 
   1  15   8       72.07      116.72     26.38 o 
   2  15   8      237.58      227.10     35.32 o 
   3  15   8     1757.79     1719.79     96.51 o 
   4  15   8       82.10      104.79     39.02 o 
   5  15   8      383.36      372.95     62.78 o 
   6  15   8      494.56      567.15     77.14 o 
  -7  16   8       30.67       50.65     42.97 o 
  -6  16   8      668.53      752.92     85.89 o 
  -5  16   8        8.47       31.73     30.34 o 
  -4  16   8      243.64      313.52     55.78 o 
  -3  16   8        2.74       16.41     30.60 o 
  -2  16   8     4052.41     3895.89    160.55 o 
  -1  16   8        8.08       23.06     31.29 o 
   0  16   8     3544.00     3324.42    198.30 o 
   1  16   8       72.51       61.28     24.14 o 
   2  16   8      286.29      283.64     39.04 o 
   3  16   8       52.50       99.98     35.88 o 
   4  16   8     1913.13     2006.21    110.76 o 
   5  16   8        6.29       42.50     37.77 o 
   6  16   8       74.55       71.64     57.33 o 
  -7  17   8       37.86       60.74     80.35 o 
  -6  17   8      305.54      357.82     62.25 o 
  -5  17   8      145.55      179.63     58.62 o 
  -4  17   8     1389.84     1460.74    112.87 o 
  -3  17   8        0.59        0.00     31.45 o 
  -2  17   8      207.90      279.82     55.47 o 
  -1  17   8        6.86       30.99     44.89 o 
   0  17   8     1657.66     1773.76    145.69 o 
   1  17   8       50.48       82.68     35.68 o 
   2  17   8       12.57       45.80     31.24 o 
   3  17   8       45.18       97.60     36.27 o 
   4  17   8       42.38       95.62     41.56 o 
   5  17   8       53.80      101.16     44.07 o 
  -6  18   8      570.88      600.80     83.52 o 
  -5  18   8      182.86      191.25     52.85 o 
  -4  18   8       39.51      101.99     43.16 o 
  -3  18   8       87.25       95.13     41.47 o 
  -2  18   8     3228.69     2983.48    143.31 o 
  -1  18   8       34.77       74.82     39.82 o 
   0  18   8      999.91      972.86     91.44 o 
   1  18   8      241.72      224.83     71.06 o 
   2  18   8       20.45       69.42     36.14 o 
   3  18   8      997.47     1135.76    142.97 o 
   4  18   8     1106.27     1025.38    141.25 o 
   5  18   8       69.26       74.06     60.91 o 
  -6  19   8      360.47      420.93     75.43 o 
  -5  19   8      238.65      291.68     61.74 o 
  -4  19   8      491.49      555.41     77.93 o 
  -3  19   8      340.31      406.26     67.12 o 
  -2  19   8       99.70       40.02     39.46 o 
  -1  19   8      901.02      993.78     97.06 o 
   0  19   8     1199.29     1069.99    134.68 o 
   1  19   8       15.43       59.50     34.96 o 
   2  19   8     1027.46     1050.87    133.53 o 
   3  19   8      841.16      665.38    115.23 o 
   4  19   8       13.54        8.58     54.90 o 
  -5  20   8      718.79      736.80    142.54 o 
  -4  20   8       21.74       20.65     50.90 o 
  -3  20   8      702.48      894.84     97.93 o 
  -2  20   8      162.46      166.89     63.48 o 
  -1  20   8      335.57      372.35     85.07 o 
   0  20   8       30.91       59.19     50.33 o 
   1  20   8      967.15     1139.79    104.94 o 
   2  20   8       36.24        5.74     33.43 o 
   3  20   8      532.37      499.54    101.22 o 
   4  20   8      119.54      292.80     88.36 o 
  -5  21   8        2.43       50.90     61.76 o 
  -4  21   8       63.51       62.52     44.91 o 
  -3  21   8      379.34      516.47     79.66 o 
  -2  21   8       16.24       10.30     40.72 o 
  -1  21   8      925.06      869.10     96.50 o 
   0  21   8        1.98       67.21     46.20 o 
   1  21   8       25.94       23.60     36.54 o 
   2  21   8       19.89        0.00     72.20 o 
   3  21   8      582.95      501.25    106.08 o 
  -4  22   8        6.58       49.94     45.28 o 
  -3  22   8      423.77      450.92    138.40 o 
  -2  22   8      186.95      293.27     95.36 o 
  -1  22   8       74.28      131.00     47.68 o 
   0  22   8       12.82       47.99     47.84 o 
   1  22   8     1410.97     1437.90    118.08 o 
   2  22   8        8.74       44.37     66.05 o 
  -2  23   8        2.29        4.00     39.34 o 
  -1  23   8      486.58      499.50     80.57 o 
   0  23   8      239.64      364.78     74.27 o 
   1  23   8        0.60       68.05     60.91 o 
  -9   0   9        2.54       33.74     47.47 o 
  -7   0   9      504.39      621.64    100.37 o 
  -5   0   9      537.23      767.18    101.22 o 
  -3   0   9      663.39      743.00     44.71 o 
  -1   0   9     4954.12     4678.04    224.32 o 
   1   0   9     4742.68     4717.74    112.80 o 
   3   0   9      629.27      623.02     56.60 o 
   5   0   9     1803.29     1798.64    115.38 o 
   7   0   9       16.20        9.23     35.43 o 
  -9   1   9     1098.19     1025.83     96.62 o 
  -8   1   9       15.26       70.77     33.56 o 
  -7   1   9        2.38       50.84     29.02 o 
  -6   1   9      509.38      532.61     63.28 o 
  -5   1   9      351.77      371.51     50.44 o 
  -4   1   9      460.27      411.49     36.38 o 
  -3   1   9     5839.46     5313.31    130.57 o 
  -2   1   9      814.13      809.07     44.58 o 
  -1   1   9      278.37      297.56     20.50 o 
   0   1   9       75.83       71.15     12.06 o 
   1   1   9     4510.30     4401.32     75.78 o 
   2   1   9      972.04     1045.88     48.37 o 
   3   1   9    11987.53    10841.00    657.16 o 
   4   1   9      630.06      633.88     43.60 o 
   5   1   9       92.78       81.17     27.78 o 
   6   1   9      438.29      467.69     45.45 o 
   7   1   9      195.70      250.04     38.19 o 
   8   1   9        0.81       19.84     29.02 o 
  -9   2   9        0.00       21.33     31.87 o 
  -8   2   9      536.83      555.74     71.68 o 
  -7   2   9      514.16      501.81     64.13 o 
  -6   2   9       65.76       95.31     31.44 o 
  -5   2   9     1572.58     1490.87     64.61 o 
  -4   2   9     5645.54     5435.63    139.89 o 
  -3   2   9       52.84       53.26     16.91 o 
  -2   2   9     6433.89     6590.62    157.03 o 
  -1   2   9     8924.05     8700.34    186.87 o 
   0   2   9       36.39       42.83     10.11 o 
   1   2   9      154.63      162.95     14.68 o 
   2   2   9     2265.78     2078.70     97.02 o 
   3   2   9      730.38      772.42     43.79 o 
   4   2   9      277.12      281.61     30.70 o 
   5   2   9     1451.84     1434.66     67.73 o 
   6   2   9      552.58      615.73     49.99 o 
   7   2   9       85.02      158.73     32.75 o 
   8   2   9      514.75      501.71     53.36 o 
  -9   3   9      133.41      160.70     46.45 o 
  -8   3   9      221.79      309.44     54.08 o 
  -7   3   9       15.90       20.85     27.49 o 
  -6   3   9     5590.83     5108.42    144.84 o 
  -5   3   9      442.32      468.92     68.41 o 
  -4   3   9      590.43      576.80     56.56 o 
  -3   3   9       38.99       33.43     24.81 o 
  -2   3   9     5096.61     5049.45    125.71 o 
  -1   3   9      573.85      579.37     42.07 o 
   0   3   9     7565.56     7311.85    122.03 o 
   1   3   9      164.17      156.16     14.81 o 
   2   3   9       11.65       29.92     13.08 o 
   3   3   9     1588.46     1643.53     56.94 o 
   4   3   9      262.00      297.52     33.51 o 
   5   3   9       16.45       27.24     19.09 o 
   6   3   9     1662.97     1606.34     72.21 o 
   7   3   9       34.67       63.49     28.08 o 
   8   3   9        1.65       27.21     34.74 o 
  -9   4   9        9.38       58.19     36.90 o 
  -8   4   9      715.88      618.43    127.67 o 
  -7   4   9        0.32        0.00     19.79 o 
  -6   4   9       62.71       73.17     25.98 o 
  -5   4   9       78.55       99.29     35.57 o 
  -4   4   9     3577.14     3460.52    104.54 o 
  -3   4   9       11.27       26.77     15.83 o 
  -2   4   9     6993.16     6806.27    191.48 o 
  -1   4   9       43.69       62.53     18.70 o 
   0   4   9     1180.07     1156.22     46.97 o 
   1   4   9      282.64      304.67     19.35 o 
   2   4   9     1143.42     1066.90     48.81 o 
   3   4   9        0.08       10.32     14.81 o 
   4   4   9      980.58      917.71     51.07 o 
   5   4   9        1.65        9.39     19.11 o 
   6   4   9      159.32      124.78     29.10 o 
   7   4   9        3.18       40.71     27.66 o 
   8   4   9      680.07      712.47     85.39 o 
  -9   5   9      102.34      112.14     38.46 o 
  -8   5   9      375.17      377.25     58.03 o 
  -7   5   9       13.39       22.51     20.93 o 
  -6   5   9     6429.88     6338.79    279.84 o 
  -5   5   9        7.44       31.19     24.81 o 
  -4   5   9      876.02      874.99     59.18 o 
  -3   5   9      170.51      202.42     38.60 o 
  -2   5   9     5445.81     5443.72    502.83 o 
  -1   5   9      170.55      157.86     28.66 o 
   0   5   9     6566.03     6397.80    149.69 o 
   1   5   9      284.84      347.71     22.51 o 
   2   5   9      352.02      376.27     29.80 o 
   3   5   9        8.96       19.98     14.89 o 
   4   5   9     3540.71     3452.07     93.71 o 
   5   5   9       87.86      129.50     25.77 o 
   6   5   9     1227.41     1310.07     69.49 o 
   7   5   9        7.59       31.86     26.85 o 
  -9   6   9        2.01       53.27     36.59 o 
  -8   6   9     1107.14     1082.54     75.64 o 
  -7   6   9      281.23      272.25     38.59 o 
  -6   6   9        1.93       27.13     22.42 o 
  -5   6   9      610.85      642.95     60.53 o 
  -4   6   9     1828.42     1873.45     88.49 o 
  -3   6   9        2.30        0.00     17.47 o 
  -2   6   9     3566.24     3044.04    312.10 o 
  -1   6   9    11576.79    11982.11    308.97 o 
   0   6   9      549.22      527.52     38.57 o 
   1   6   9     1319.11     1378.55     47.69 o 
   2   6   9     3002.60     3064.45     78.98 o 
   3   6   9      158.71      232.52     49.20 o 
   4   6   9      431.39      439.23     38.19 o 
   5   6   9     1781.53     1688.69     65.93 o 
   6   6   9      133.77      167.27     30.86 o 
   7   6   9      163.42      234.82     43.73 o 
  -9   7   9     1390.15     1502.13    176.57 o 
  -8   7   9      102.83       84.54     39.45 o 
  -7   7   9      245.23      271.46     39.86 o 
  -6   7   9      666.73      743.03     81.31 o 
  -5   7   9     3807.88     3374.15    270.64 o 
  -4   7   9       48.50       41.98     23.74 o 
  -3   7   9     4241.41     4323.73    147.90 o 
  -2   7   9      406.28      357.06     43.07 o 
  -1   7   9     1482.35     1484.39    109.52 o 
   0   7   9     2764.76     2750.89     85.07 o 
   1   7   9     2645.30     2533.63     71.81 o 
   2   7   9        0.46       18.32     16.37 o 
   3   7   9     4360.66     4373.05    104.76 o 
   4   7   9      242.61      253.04     29.31 o 
   5   7   9       99.83      101.70     41.11 o 
   6   7   9      517.07      588.07     58.56 o 
   7   7   9      307.50      335.01     49.66 o 
  -9   8   9       18.60       38.46     33.26 o 
  -8   8   9      135.65      190.05     55.78 o 
  -7   8   9      780.78      862.02     66.77 o 
  -6   8   9        6.70       13.90     30.02 o 
  -5   8   9     2894.70     2727.13    118.90 o 
  -4   8   9      391.48      411.80     52.39 o 
  -3   8   9      118.14      172.73     45.32 o 
  -2   8   9      382.67      470.91    101.08 o 
  -1   8   9     2983.84     2558.94    312.53 o 
   0   8   9       20.72       39.58     16.18 o 
   1   8   9     2571.90     2486.40     69.59 o 
   2   8   9      799.46      825.34     52.33 o 
   3   8   9      127.71      123.54     22.07 o 
   4   8   9       41.47       44.39     19.80 o 
   5   8   9     1380.54     1523.19     80.29 o 
   6   8   9       75.30      103.07     32.35 o 
   7   8   9      238.24      306.76     50.56 o 
  -9   9   9      719.74      688.95    109.21 o 
  -8   9   9       92.92      104.08     32.83 o 
  -7   9   9      245.54      265.99     51.15 o 
  -6   9   9       11.63        0.00     32.31 o 
  -5   9   9     1548.13     1580.34    144.83 o 
  -4   9   9      417.26      419.93     53.32 o 
  -3   9   9     9135.76     9317.91    266.89 o 
  -2   9   9     1069.27      989.47    145.54 o 
  -1   9   9      529.86      513.72     42.43 o 
   0   9   9     2551.38     2555.29     84.21 o 
   1   9   9     5637.50     5593.04    121.06 o 
   2   9   9       76.61      130.80     24.89 o 
   3   9   9     3460.47     3751.36    206.16 o 
   4   9   9       73.27      106.19     28.79 o 
   5   9   9       63.64       40.90     25.67 o 
   6   9   9       24.96       32.39     27.59 o 
   7   9   9      478.61      424.16     54.78 o 
  -8  10   9      451.32      412.22     52.59 o 
  -7  10   9     1865.75     2090.25    116.34 o 
  -6  10   9       96.20      121.52     39.91 o 
  -5  10   9     5506.56     5177.47    185.67 o 
  -4  10   9      785.13      909.34     94.50 o 
  -3  10   9      670.86      721.64     67.11 o 
  -2  10   9     2390.00     2335.52    146.83 o 
  -1  10   9     1715.34     1783.48     70.68 o 
   0  10   9        1.10       21.08     17.49 o 
   1  10   9     2115.11     1991.62     67.97 o 
   2  10   9     3643.18     3861.91    113.43 o 
   3  10   9      441.90      434.37     55.42 o 
   4  10   9      334.78      455.57     61.31 o 
   5  10   9      620.41      700.68     91.97 o 
   6  10   9       70.17      161.00     37.72 o 
   7  10   9       72.50       90.87     48.71 o 
  -8  11   9      414.43      385.28     51.54 o 
  -7  11   9      115.33       82.21     39.01 o 
  -6  11   9      702.04      648.91     72.35 o 
  -5  11   9      223.09      235.10     91.07 o 
  -4  11   9      397.37      445.54     70.77 o 
  -3  11   9      379.31      388.57     66.62 o 
  -2  11   9     1168.83     1130.90     87.07 o 
  -1  11   9      310.81      269.61     33.28 o 
   0  11   9     1401.46     1302.08     61.01 o 
   1  11   9      482.82      507.56     43.96 o 
   2  11   9      306.45      294.33     36.21 o 
   3  11   9     1592.53     1594.48    143.97 o 
   4  11   9      849.02      876.24     80.97 o 
   5  11   9        4.38        6.29     48.04 o 
   6  11   9      723.13      697.32     81.37 o 
   7  11   9       12.99        9.16     37.28 o 
  -8  12   9      441.27      507.48     73.73 o 
  -7  12   9       42.25       63.63     47.75 o 
  -6  12   9       94.34      149.84     41.06 o 
  -5  12   9      233.56      315.14     53.29 o 
  -4  12   9     1865.74     1608.54     93.81 o 
  -3  12   9       40.94       60.97     31.53 o 
  -2  12   9     1401.02     1493.66     85.87 o 
  -1  12   9     1780.86     1799.16     74.07 o 
   0  12   9       10.98       29.88     19.61 o 
   1  12   9       64.32       99.35     23.43 o 
   2  12   9     2887.15     2776.16    134.45 o 
   3  12   9      188.97      222.93     41.64 o 
   4  12   9      882.00      735.06     76.52 o 
   5  12   9       16.76       60.41     36.63 o 
   6  12   9      145.98      149.89    102.65 o 
  -8  13   9      229.19      307.51     63.54 o 
  -7  13   9       25.43        0.00     33.17 o 
  -6  13   9     3082.16     3100.78    211.31 o 
  -5  13   9        0.89       21.29     30.84 o 
  -4  13   9      370.07      350.41    135.39 o 
  -3  13   9       45.77       68.32     40.89 o 
  -2  13   9      911.09      905.69     65.13 o 
  -1  13   9      128.97      125.73     45.46 o 
   0  13   9     4728.47     4581.00    131.39 o 
   1  13   9       82.69       88.85     25.13 o 
   2  13   9      187.19      188.44     33.97 o 
   3  13   9      172.83      167.24     39.60 o 
   4  13   9     1410.31     1339.92    101.05 o 
   5  13   9      100.26      232.02     50.58 o 
   6  13   9      215.00      176.94     57.62 o 
  -7  14   9      537.12      785.55     92.93 o 
  -6  14   9       13.20       43.85     34.07 o 
  -5  14   9      562.04      598.69     73.72 o 
  -4  14   9     2197.05     2227.63    204.88 o 
  -3  14   9      153.46      153.92     41.85 o 
  -2  14   9     1363.44     1372.57     69.88 o 
  -1  14   9      837.57      849.46     70.63 o 
   0  14   9       95.20      102.77     31.72 o 
   1  14   9      750.68      802.48     58.23 o 
   2  14   9     1698.81     1646.72     74.02 o 
   3  14   9       42.95       85.78     34.67 o 
   4  14   9      545.20      571.88     70.10 o 
   5  14   9      600.93      625.43     78.15 o 
   6  14   9       47.73      103.04     47.82 o 
  -7  15   9      417.40      395.52     71.07 o 
  -6  15   9      265.20      317.71     61.56 o 
  -5  15   9      885.03      816.09     86.60 o 
  -4  15   9        1.15       24.81     31.18 o 
  -3  15   9      507.83      503.77    115.66 o 
  -2  15   9      322.08      298.45     54.34 o 
  -1  15   9      174.35      172.83     33.39 o 
   0  15   9     1075.45     1175.98     68.86 o 
   1  15   9      615.58      686.19     56.30 o 
   2  15   9      909.30      898.26     68.11 o 
   3  15   9      399.56      507.24     63.39 o 
   4  15   9      420.48      458.86     64.45 o 
   5  15   9       26.11       20.19     36.35 o 
   6  15   9       93.86       96.08     70.91 o 
  -7  16   9      510.54      596.03     84.57 o 
  -6  16   9       15.31       33.92     36.24 o 
  -5  16   9      615.67      641.43     83.00 o 
  -4  16   9      647.86      682.05     80.18 o 
  -3  16   9       93.10      123.38     49.75 o 
  -2  16   9      172.85      181.46     46.46 o 
  -1  16   9     2486.68     2367.07    198.01 o 
   0  16   9      173.25      158.42     48.04 o 
   1  16   9      504.20      549.99     53.07 o 
   2  16   9        2.44        5.30     22.82 o 
   3  16   9      175.30      232.62     54.33 o 
   4  16   9       10.83       73.52     40.99 o 
   5  16   9      411.61      385.01     67.62 o 
  -6  17   9       61.38       46.27     41.63 o 
  -5  17   9      360.39      359.10     63.01 o 
  -4  17   9       26.26       65.66     40.99 o 
  -3  17   9     2607.33     2543.06    133.34 o 
  -2  17   9       39.28       84.41     39.11 o 
  -1  17   9      201.69      215.51     49.49 o 
   0  17   9        9.80       15.76     43.75 o 
   1  17   9     2162.26     2132.82    114.44 o 
   2  17   9        0.01       56.52     35.70 o 
   3  17   9      378.13      406.80     60.69 o 
   4  17   9       14.81       61.00     38.06 o 
   5  17   9        1.32       36.37     41.40 o 
  -6  18   9        0.55       20.07     49.61 o 
  -5  18   9      343.84      343.67     99.08 o 
  -4  18   9      593.53      759.55     88.57 o 
  -3  18   9       88.33       71.75     46.32 o 
  -2  18   9       78.37      131.57     45.35 o 
  -1  18   9     1379.64     1589.61    118.02 o 
   0  18   9       21.72       56.95     37.17 o 
   1  18   9     1805.08     1966.93    111.47 o 
   2  18   9     2241.90     2204.72    120.78 o 
   3  18   9       26.68      158.70     67.20 o 
   4  18   9       17.94       48.32     57.47 o 
  -5  19   9       70.34       71.10     60.91 o 
  -4  19   9       41.26       92.35     42.46 o 
  -3  19   9      616.54      734.23     87.44 o 
  -2  19   9      154.23      107.72     69.77 o 
  -1  19   9        9.23       69.58     41.24 o 
   0  19   9      648.13      706.27    111.80 o 
   1  19   9     1112.33     1025.15     96.95 o 
   2  19   9      228.90      213.16     57.76 o 
   3  19   9      226.58      315.96     87.78 o 
   4  19   9      150.17      255.63     88.64 o 
  -5  20   9      182.42      237.99     61.61 o 
  -4  20   9     1018.87      984.93    112.09 o 
  -3  20   9       18.29       26.68     39.87 o 
  -2  20   9      369.74      375.43     68.66 o 
  -1  20   9      405.12      478.26     73.70 o 
   0  20   9        0.61        0.00     48.04 o 
   1  20   9      148.18      185.92     50.63 o 
   2  20   9      694.04      722.82     84.31 o 
   3  20   9       17.11       39.17     61.48 o 
  -4  21   9      241.36      200.14     58.29 o 
  -3  21   9        0.99       71.02     59.90 o 
  -2  21   9      875.28      972.35    102.92 o 
  -1  21   9       17.62       36.46     60.19 o 
   0  21   9     1498.19     1793.65    140.98 o 
   1  21   9       36.56       40.14     38.05 o 
   2  21   9        0.20       37.89     41.81 o 
  -3  22   9       23.92       26.38     42.69 o 
  -2  22   9      478.92      526.16    123.10 o 
  -1  22   9      115.85      147.34     83.07 o 
   0  22   9       61.01      213.38     95.93 o 
   1  22   9      169.46      184.81    101.79 o 
  -1  23   9       16.26       63.19     58.90 o 
  -8   0  10        7.42        7.72     44.03 o 
  -6   0  10     5141.69     4834.69    263.64 o 
  -4   0  10     7836.66     7255.46    325.11 o 
  -2   0  10      308.97      271.36     53.18 o 
   0   0  10    13333.31    13039.20    445.97 o 
   2   0  10     6071.57     6117.13    246.77 o 
   4   0  10       29.98       35.46     34.17 o 
   6   0  10     3682.91     3449.79    294.52 o 
  -9   1  10       66.38       92.73     40.17 o 
  -8   1  10      913.46      995.94     95.23 o 
  -7   1  10       28.19       30.23     27.72 o 
  -6   1  10     1011.05     1059.30    104.37 o 
  -5   1  10     1670.21     1725.82     96.63 o 
  -4   1  10     1462.88     1525.98    247.91 o 
  -3   1  10      299.94      321.04     46.80 o 
  -2   1  10     1054.14      868.18     63.37 o 
  -1   1  10     1691.26     1664.25     58.65 o 
   0   1  10     1887.76     1780.06     49.77 o 
   1   1  10     2059.41     1955.01     44.92 o 
   2   1  10     1009.28      966.70     44.31 o 
   3   1  10      290.68      307.21     31.68 o 
   4   1  10     2223.43     2154.66     73.63 o 
   5   1  10      367.94      456.73     41.18 o 
   6   1  10       52.66      100.93     28.51 o 
   7   1  10      192.57      191.15     36.76 o 
  -9   2  10      359.82      434.48     68.33 o 
  -8   2  10       11.64        0.00     28.30 o 
  -7   2  10      392.80      351.35     57.43 o 
  -6   2  10     1727.21     1836.87    105.15 o 
  -5   2  10        1.88       32.86     23.24 o 
  -4   2  10     2029.03     2039.41    102.81 o 
  -3   2  10     1876.02     1848.32    128.39 o 
  -2   2  10       26.31       36.16     17.15 o 
  -1   2  10     7307.37     7207.41    163.51 o 
   0   2  10     1294.92     1281.12     44.81 o 
   1   2  10      113.59      109.02     13.65 o 
   2   2  10     1770.79     1764.61     67.03 o 
   3   2  10       76.95       62.74     22.32 o 
   4   2  10       82.11      100.84     23.29 o 
   5   2  10      614.13      649.35     48.77 o 
   6   2  10     1189.28     1219.04     69.68 o 
   7   2  10        0.60       28.97     27.25 o 
  -9   3  10      249.25      274.02     55.60 o 
  -8   3  10      282.92      360.99     89.07 o 
  -7   3  10      161.19      174.38     39.64 o 
  -6   3  10      426.72      426.46     60.95 o 
  -5   3  10     2199.86     2110.83    108.27 o 
  -4   3  10      108.93       74.78     30.08 o 
  -3   3  10      755.10      785.35     47.88 o 
  -2   3  10     5681.49     5345.30    389.03 o 
  -1   3  10     4292.50     4114.47    109.24 o 
   0   3  10       87.42       76.76     15.21 o 
   1   3  10     5276.34     5225.09     99.12 o 
   2   3  10     1465.45     1443.60     56.63 o 
   3   3  10        8.85       49.65     18.54 o 
   4   3  10      729.51      735.47     48.73 o 
   5   3  10      385.78      416.93     46.76 o 
   6   3  10      184.20      258.36     36.77 o 
   7   3  10      655.79      790.30     65.12 o 
  -9   4  10      580.16      604.81     92.50 o 
  -8   4  10        2.85       25.26     47.47 o 
  -7   4  10     2287.69     2096.33    116.66 o 
  -6   4  10        1.83        0.00     24.31 o 
  -5   4  10        1.79        3.70     23.75 o 
  -4   4  10       63.42      109.57     24.71 o 
  -3   4  10    11497.04    11569.74    251.02 o 
  -2   4  10       95.98       93.93     20.27 o 
  -1   4  10     8278.98     8069.45    199.74 o 
   0   4  10       97.83      102.96     17.12 o 
   1   4  10       17.77       33.05     11.90 o 
   2   4  10      279.94      325.69     29.43 o 
   3   4  10     5233.60     4865.67    114.33 o 
   4   4  10       37.83       60.33     21.07 o 
   5   4  10      569.84      648.01     49.25 o 
   6   4  10        3.89       70.78     26.90 o 
   7   4  10       78.21       96.58     35.97 o 
  -9   5  10      293.66      193.18     52.46 o 
  -8   5  10      285.83      354.17     59.41 o 
  -7   5  10      349.56      385.18     62.91 o 
  -6   5  10      291.13      318.55     52.47 o 
  -5   5  10     1824.76     1756.83     75.04 o 
  -4   5  10       65.57       61.03     22.62 o 
  -3   5  10     3649.89     3732.03    199.78 o 
  -2   5  10     2460.88     2451.87    225.75 o 
  -1   5  10     2449.65     2233.08     90.83 o 
   0   5  10       46.36       46.97     16.82 o 
   1   5  10     3640.60     3300.73    107.61 o 
   2   5  10      145.89      184.80     29.11 o 
   3   5  10      248.28      267.48     29.54 o 
   4   5  10       25.74       40.50     20.07 o 
   5   5  10      201.80      221.21     32.10 o 
   6   5  10       14.72       83.04     26.17 o 
   7   5  10      426.04      494.99     49.98 o 
  -9   6  10      850.81      904.45     95.42 o 
  -8   6  10       58.08       90.28     34.81 o 
  -7   6  10      963.42     1001.40     91.34 o 
  -6   6  10     1053.47      955.44     88.86 o 
  -5   6  10      129.42      123.71     28.04 o 
  -4   6  10      104.72       87.92     29.07 o 
  -3   6  10     3165.85     3278.92    122.99 o 
  -2   6  10      112.15      139.55     30.12 o 
  -1   6  10     1098.05     1102.36    135.11 o 
   0   6  10      101.35      114.09     21.85 o 
   1   6  10       81.67      117.89     19.57 o 
   2   6  10     1594.04     1548.33     66.34 o 
   3   6  10     1535.70     1467.83     69.77 o 
   4   6  10       18.49       24.64     19.32 o 
   5   6  10      403.59      409.19     40.49 o 
   6   6  10      521.34      562.53     49.59 o 
   7   6  10       26.78       52.78     35.29 o 
  -9   7  10      315.04      388.27     79.06 o 
  -8   7  10     1306.68     1322.46    209.45 o 
  -7   7  10      100.45      114.39     30.69 o 
  -6   7  10      582.69      650.62     56.60 o 
  -5   7  10     1001.63      982.14     75.75 o 
  -4   7  10      256.79      344.76     47.84 o 
  -3   7  10      305.14      423.76     72.63 o 
  -2   7  10     8435.65     8381.99    238.96 o 
  -1   7  10      379.75      386.11     45.70 o 
   0   7  10      825.91      797.83     60.78 o 
   1   7  10     4643.20     4636.91    106.55 o 
   2   7  10     2519.69     2529.94    118.03 o 
   3   7  10       64.09       61.57     22.58 o 
   4   7  10     1665.13     1720.76    113.77 o 
   5   7  10      725.58      796.97     54.55 o 
   6   7  10      127.66      164.06     37.35 o 
   7   7  10       10.00       20.80     34.40 o 
  -8   8  10       11.47       46.52     39.60 o 
  -7   8  10       84.39      162.55     36.02 o 
  -6   8  10     1830.62     1902.43     84.43 o 
  -5   8  10      133.16      109.06     35.58 o 
  -4   8  10     3670.08     3442.68    136.09 o 
  -3   8  10      190.46      196.77     45.46 o 
  -2   8  10      458.86      352.50     52.33 o 
  -1   8  10      246.55      251.01     39.79 o 
   0   8  10     2701.66     2684.41     88.54 o 
   1   8  10       17.68       53.55     17.11 o 
   2   8  10     2973.91     2916.23     95.57 o 
   3   8  10        4.02       40.88     20.89 o 
   4   8  10      108.06      115.57     37.18 o 
   5   8  10      325.29      329.92     54.89 o 
   6   8  10      907.33     1036.57     76.97 o 
   7   8  10        3.73       25.79     38.02 o 
  -8   9  10     1361.16     1325.18     87.89 o 
  -7   9  10       65.97       66.25     28.52 o 
  -6   9  10      641.86      609.81     69.86 o 
  -5   9  10     2031.24     1988.45    104.83 o 
  -4   9  10      165.40      257.60     46.37 o 
  -3   9  10      518.92      541.82     58.94 o 
  -2   9  10     1264.54     1325.55     76.23 o 
  -1   9  10      310.92      387.34     40.08 o 
   0   9  10      295.18      348.25     37.79 o 
   1   9  10       36.28       62.90     18.75 o 
   2   9  10     1032.95      999.42     59.89 o 
   3   9  10       52.62       88.52     32.11 o 
   4   9  10     1779.82     1781.92    177.57 o 
   5   9  10        6.15       59.77     36.27 o 
   6   9  10        2.81       30.18     39.72 o 
   7   9  10       77.22       42.32     66.91 o 
  -8  10  10        3.44       24.92     30.54 o 
  -7  10  10       42.74       36.55     37.05 o 
  -6  10  10      980.04     1001.66     89.09 o 
  -5  10  10       12.08        3.92     28.58 o 
  -4  10  10     6252.92     5998.76    216.46 o 
  -3  10  10       44.15       78.48     30.92 o 
  -2  10  10        1.36        1.44     22.16 o 
  -1  10  10      993.38     1056.85     59.09 o 
   0  10  10     3055.49     3017.86     99.30 o 
   1  10  10       14.04       10.82     19.13 o 
   2  10  10      775.75      790.48     71.78 o 
   3  10  10      201.28      260.60     46.40 o 
   4  10  10      127.75      127.87     39.69 o 
   5  10  10      321.06      438.87     63.78 o 
   6  10  10      253.24      272.10     56.00 o 
  -8  11  10      445.55      502.31     65.06 o 
  -7  11  10      237.10      353.14     59.54 o 
  -6  11  10      227.50      270.75     60.62 o 
  -5  11  10     3147.87     3125.12    139.30 o 
  -4  11  10      187.48      275.83     49.75 o 
  -3  11  10       60.85       72.59     29.65 o 
  -2  11  10      782.14      790.53    140.54 o 
  -1  11  10      436.73      454.56     43.38 o 
   0  11  10       23.01       40.91     21.51 o 
   1  11  10     3148.04     3005.38     99.62 o 
   2  11  10      298.23      263.79     45.16 o 
   3  11  10      627.70      697.11     73.80 o 
   4  11  10      570.67      581.96    103.51 o 
   5  11  10      665.49      626.79     75.72 o 
   6  11  10        0.51       17.45     40.71 o 
  -8  12  10       13.67       20.93     32.53 o 
  -7  12  10     1187.28     1058.32     97.22 o 
  -6  12  10      355.96      351.60     57.88 o 
  -5  12  10      105.19      147.08     39.56 o 
  -4  12  10      346.42      305.93     53.57 o 
  -3  12  10     2069.00     2118.60    108.35 o 
  -2  12  10       41.75       53.00     53.04 o 
  -1  12  10     4502.65     4353.25    128.66 o 
   0  12  10        2.15       32.48     21.25 o 
   1  12  10       56.02       56.16     28.33 o 
   2  12  10      164.73      180.07     83.35 o 
   3  12  10     2182.32     2155.08    310.82 o 
   4  12  10        1.32       12.33     31.57 o 
   5  12  10      692.93      754.44     84.91 o 
   6  12  10       74.41      105.96     50.60 o 
  -7  13  10      337.60      429.44    175.00 o 
  -6  13  10        7.44       10.18     36.88 o 
  -5  13  10     1117.33     1117.68     96.10 o 
  -4  13  10        0.18       19.92     32.02 o 
  -3  13  10      332.06      374.09     57.72 o 
  -2  13  10      264.57      301.57     41.88 o 
  -1  13  10     1010.74      995.43     77.01 o 
   0  13  10        3.43        6.08     19.78 o 
   1  13  10     2615.52     2643.31    128.21 o 
   2  13  10       63.93       87.29     58.47 o 
   3  13  10      596.71      731.61     94.50 o 
   4  13  10       88.97      124.49     41.04 o 
   5  13  10      206.01      248.51     53.33 o 
   6  13  10        6.89       36.47     46.00 o 
  -7  14  10      576.95      672.89     87.82 o 
  -6  14  10      235.75      150.52     47.73 o 
  -5  14  10       23.67       60.33     38.02 o 
  -4  14  10       48.73       95.76     39.95 o 
  -3  14  10     1766.28     1665.94    104.16 o 
  -2  14  10        0.56       31.96     24.01 o 
  -1  14  10     1226.74     1297.63     88.57 o 
   0  14  10      327.51      442.07     49.54 o 
   1  14  10       14.03        0.00     21.58 o 
   2  14  10      669.62      747.69     76.22 o 
   3  14  10     1899.50     1753.88    105.04 o 
   4  14  10        2.36       50.01     36.59 o 
   5  14  10      251.60      304.01     58.73 o 
  -7  15  10       16.81       34.78     48.32 o 
  -6  15  10      239.45      263.33     56.13 o 
  -5  15  10      502.96      570.54    109.66 o 
  -4  15  10       64.93       72.38     39.94 o 
  -3  15  10      476.33      506.05     86.07 o 
  -2  15  10     3560.71     3729.50    159.19 o 
  -1  15  10      466.85      557.09     54.97 o 
   0  15  10      122.80      113.57     28.72 o 
   1  15  10     2311.01     2167.39     88.68 o 
   2  15  10      899.21      924.80     83.38 o 
   3  15  10      139.02      164.97     42.56 o 
   4  15  10      140.00      230.03     52.16 o 
   5  15  10      170.66      135.20     82.64 o 
  -6  16  10     1254.44     1253.42    113.05 o 
  -5  16  10        3.57       27.66     36.74 o 
  -4  16  10     1128.56     1207.13    103.55 o 
  -3  16  10      518.79      411.13     63.78 o 
  -2  16  10      100.20      107.00     66.05 o 
  -1  16  10      388.72      498.97     71.56 o 
   0  16  10     1491.24     1522.40    105.96 o 
   1  16  10       53.41       83.18     28.33 o 
   2  16  10      202.88      127.58     41.35 o 
   3  16  10       10.02       28.42     34.49 o 
   4  16  10       65.83       91.98     39.83 o 
   5  16  10      150.49      216.53     58.23 o 
  -6  17  10      328.39      363.27     69.12 o 
  -5  17  10       14.05       25.84     39.31 o 
  -4  17  10      560.12      517.12     90.21 o 
  -3  17  10       17.89       76.41     42.59 o 
  -2  17  10     2418.39     2204.78    124.74 o 
  -1  17  10      171.69      150.91     61.33 o 
   0  17  10      424.61      447.68     68.05 o 
   1  17  10        1.40       18.43     31.16 o 
   2  17  10      501.82      396.60     89.79 o 
   3  17  10      356.79      290.22     54.94 o 
   4  17  10      514.24      561.97     74.87 o 
  -5  18  10       87.84       54.98     43.76 o 
  -4  18  10      795.47      995.80     99.96 o 
  -3  18  10       31.24       21.38     47.61 o 
  -2  18  10        0.10        0.00     37.58 o 
  -1  18  10        0.29        5.01     41.18 o 
   0  18  10     1187.86     1283.45    180.00 o 
   1  18  10       87.97       83.32     39.42 o 
   2  18  10       88.80       85.50     55.76 o 
   3  18  10      496.17      656.52    116.66 o 
   4  18  10        9.32        1.14     60.91 o 
  -5  19  10      581.17      683.54     89.75 o 
  -4  19  10      414.05      400.34    109.23 o 
  -3  19  10       31.09       65.74     41.91 o 
  -2  19  10      730.04      877.05    166.13 o 
  -1  19  10      243.00      391.44     70.06 o 
   0  19  10      117.29      212.74     67.77 o 
   1  19  10      437.27      438.55     66.31 o 
   2  19  10      369.25      316.54     90.07 o 
   3  19  10      236.07      225.61     84.07 o 
  -4  20  10      139.52      179.59     85.93 o 
  -3  20  10     1214.14     1411.40    175.28 o 
  -2  20  10       91.61      114.53     46.94 o 
  -1  20  10      881.32      996.58    105.88 o 
   0  20  10       25.31       38.89     53.47 o 
   1  20  10       40.06       68.01     70.63 o 
   2  20  10      298.69      331.98     97.51 o 
  -3  21  10      170.51      190.25     55.12 o 
  -2  21  10        2.02       51.76     48.28 o 
  -1  21  10      192.62      218.70     58.91 o 
   0  21  10       71.54      162.48     85.35 o 
   1  21  10      543.34      575.76    132.53 o 
  -2  22  10        4.40        0.00     61.19 o 
  -1  22  10      458.20      553.72    108.23 o 
   0  22  10        9.52       14.04     48.04 o 
  -9   0  11      947.62     1042.25    150.69 o 
  -7   0  11       67.06       95.50     50.04 o 
  -5   0  11     4975.17     4615.94    255.06 o 
  -3   0  11     7771.78     7031.00    314.25 o 
  -1   0  11      953.96      955.61     91.79 o 
   1   0  11       19.57       17.36     21.16 o 
   3   0  11    12866.31    11437.04    357.85 o 
   5   0  11        0.67       75.44     33.99 o 
   7   0  11      236.48      279.53     61.45 o 
  -9   1  11       85.70      153.79     51.15 o 
  -8   1  11       16.34       36.12     68.77 o 
  -7   1  11      953.97     1051.48     97.63 o 
  -6   1  11       40.61       36.17     29.78 o 
  -5   1  11     2621.46     2628.27    128.65 o 
  -4   1  11      108.64       97.06     31.12 o 
  -3   1  11     1199.73     1204.28     84.48 o 
  -2   1  11     2127.59     2088.74    114.95 o 
  -1   1  11     9032.63     8678.36    241.48 o 
   0   1  11      146.70      162.39     21.49 o 
   1   1  11      286.92      315.72     45.23 o 
   2   1  11       36.76       25.01     15.67 o 
   3   1  11     1459.39     1484.16     61.14 o 
   4   1  11       12.32       51.89     22.31 o 
   5   1  11      393.90      383.30     48.91 o 
   6   1  11      101.64      102.02     30.98 o 
   7   1  11       41.15      100.75     32.74 o 
  -9   2  11      731.26      777.16    214.17 o 
  -8   2  11      277.31      227.96     50.61 o 
  -7   2  11        5.41       39.86     28.81 o 
  -6   2  11     3799.33     3987.34    168.92 o 
  -5   2  11     2067.97     2083.19    193.58 o 
  -4   2  11        4.76       15.81     24.26 o 
  -3   2  11     8055.73     7684.49    236.67 o 
  -2   2  11     3553.36     3369.77    128.64 o 
  -1   2  11       23.30       29.46     22.12 o 
   0   2  11      942.55      892.15     35.92 o 
   1   2  11     2656.90     2633.55     99.82 o 
   2   2  11       46.59       52.76     21.36 o 
   3   2  11     2126.43     2155.63     71.26 o 
   4   2  11     1457.26     1413.92     63.26 o 
   5   2  11        2.84       42.42     27.12 o 
   6   2  11      413.63      499.86     49.59 o 
   7   2  11      299.39      395.77     45.96 o 
  -9   3  11        0.07       12.81     37.24 o 
  -8   3  11      353.71      306.80     57.26 o 
  -7   3  11      260.46      278.42     51.76 o 
  -6   3  11      370.82      375.60     57.32 o 
  -5   3  11     1545.21     1551.22    106.15 o 
  -4   3  11     1764.63     1884.55    101.09 o 
  -3   3  11      647.65      641.07     64.90 o 
  -2   3  11     2985.15     2882.96    116.76 o 
  -1   3  11       94.95      112.51     21.35 o 
   0   3  11      798.68      783.24     38.09 o 
   1   3  11      251.53      330.88     36.15 o 
   2   3  11     3072.30     2912.65    116.71 o 
   3   3  11       57.35       68.73     30.84 o 
   4   3  11      250.96      268.59     36.42 o 
   5   3  11       58.01      112.71     27.72 o 
   6   3  11      763.41      692.16     55.24 o 
   7   3  11       13.65       20.29     31.30 o 
  -9   4  11       48.74       35.87     43.39 o 
  -8   4  11      712.05      761.73     85.44 o 
  -7   4  11        1.22       49.40     31.74 o 
  -6   4  11     1726.78     1581.22    148.12 o 
  -5   4  11       92.55      109.64     37.61 o 
  -4   4  11      176.78      164.39     40.03 o 
  -3   4  11      268.27      368.69     51.27 o 
  -2   4  11     2025.32     1948.79     72.36 o 
  -1   4  11       93.91       79.45     19.68 o 
   0   4  11     3214.10     3083.24     71.98 o 
   1   4  11     1202.87     1213.52     61.53 o 
   2   4  11        0.01       14.92     19.10 o 
   3   4  11       55.63       78.05     26.32 o 
   4   4  11      755.66      889.44     66.41 o 
   5   4  11        5.35       16.69     22.18 o 
   6   4  11      890.94      802.22     59.62 o 
   7   4  11        6.22        1.99     28.49 o 
  -9   5  11        0.58        1.36     39.76 o 
  -8   5  11      471.31      543.38     73.55 o 
  -7   5  11        0.39       18.73     25.76 o 
  -6   5  11      182.87      155.38     39.39 o 
  -5   5  11       15.82       25.02     27.84 o 
  -4   5  11     3885.03     4035.53    225.46 o 
  -3   5  11      296.92      315.59     37.45 o 
  -2   5  11      537.58      532.16     42.58 o 
  -1   5  11       64.28       69.04     24.56 o 
   0   5  11      485.66      528.87     32.32 o 
   1   5  11       72.66      131.60     26.20 o 
   2   5  11     5493.66     5147.09    140.71 o 
   3   5  11        1.67        4.60     20.14 o 
   4   5  11      449.56      501.58     52.50 o 
   5   5  11      286.00      259.27     65.60 o 
   6   5  11      427.19      541.32     50.97 o 
   7   5  11        0.07       58.26     32.56 o 
  -8   6  11      477.45      587.53    122.81 o 
  -7   6  11        7.53       15.74     26.65 o 
  -6   6  11     2003.05     2076.55    114.03 o 
  -5   6  11     1448.09     1500.16     98.93 o 
  -4   6  11       30.95       49.73     25.94 o 
  -3   6  11     1341.14     1213.93     71.68 o 
  -2   6  11     2585.32     2565.73    130.96 o 
  -1   6  11        2.34        0.00     21.45 o 
   0   6  11     5002.35     4791.21    110.89 o 
   1   6  11     3326.52     3263.70    102.27 o 
   2   6  11      145.92      172.52     36.98 o 
   3   6  11      306.96      381.87     43.91 o 
   4   6  11      824.94      869.87     66.10 o 
   5   6  11       31.95       54.22     28.84 o 
   6   6  11      500.57      600.06     63.68 o 
  -8   7  11      141.68      242.38     51.76 o 
  -7   7  11      451.45      449.59     64.60 o 
  -6   7  11       47.00       72.79     31.59 o 
  -5   7  11     1147.88     1206.68    124.15 o 
  -4   7  11      487.89      549.86     59.90 o 
  -3   7  11      335.99      377.06    101.37 o 
  -2   7  11      455.26      410.47     48.40 o 
  -1   7  11     2213.70     2143.79    127.96 o 
   0   7  11      252.78      252.25     28.53 o 
   1   7  11     2276.01     2129.66     90.86 o 
   2   7  11      326.59      295.00     39.58 o 
   3   7  11      286.35      338.72     42.27 o 
   4   7  11       48.43       62.33     25.43 o 
   5   7  11     1683.92     1798.21    113.64 o 
   6   7  11        0.74       40.24     38.72 o 
  -8   8  11        1.26        0.00     32.19 o 
  -7   8  11       66.64       54.97     32.32 o 
  -6   8  11      715.15      777.76     81.56 o 
  -5   8  11     3726.29     3415.94    150.83 o 
  -4   8  11     1441.43     1406.97    117.95 o 
  -3   8  11      835.79      920.48     74.26 o 
  -2   8  11      149.71      164.53     37.76 o 
  -1   8  11        4.79       35.90     25.51 o 
   0   8  11     1335.42     1277.61     61.01 o 
   1   8  11     2003.33     1918.41    142.28 o 
   2   8  11      189.64      255.12     34.94 o 
   3   8  11     1907.21     1981.15     96.28 o 
   4   8  11      207.27      219.02     46.82 o 
   5   8  11        1.61       58.58     53.04 o 
   6   8  11      151.55      141.97     46.58 o 
  -8   9  11        9.21       39.68     38.39 o 
  -7   9  11     1421.41     1357.78    109.66 o 
  -6   9  11        0.07       40.18     24.94 o 
  -5   9  11     1539.19     1562.85     99.45 o 
  -4   9  11     1784.77     1928.86    102.10 o 
  -3   9  11        1.35       20.09     26.18 o 
  -2   9  11      113.69      130.25     45.04 o 
  -1   9  11     7647.00     7799.88    189.38 o 
   0   9  11       42.53       47.95     17.85 o 
   1   9  11       35.57       34.13     20.92 o 
   2   9  11      238.68      352.80     50.64 o 
   3   9  11     1146.85     1059.17     88.38 o 
   4   9  11       92.16      130.68     40.72 o 
   5   9  11      237.82      371.74    102.08 o 
   6   9  11       23.02       59.22     44.90 o 
  -8  10  11       68.95       73.61     43.78 o 
  -7  10  11      101.56       72.86     36.06 o 
  -6  10  11      484.47      500.79     77.92 o 
  -5  10  11      966.59     1098.74    108.66 o 
  -4  10  11      118.17       59.03     48.61 o 
  -3  10  11     2813.23     2737.08    121.73 o 
  -2  10  11     2479.89     2378.08    110.82 o 
  -1  10  11      173.77      203.56     32.66 o 
   0  10  11      430.59      471.63     52.83 o 
   1  10  11     1019.04     1011.65     62.17 o 
   2  10  11        0.74       30.13     29.02 o 
   3  10  11     2025.99     2021.82    106.89 o 
   4  10  11      880.63      908.47     86.83 o 
   5  10  11       30.04       65.08     41.52 o 
   6  10  11       14.60       46.84     53.76 o 
  -8  11  11      332.64      359.39     64.85 o 
  -7  11  11      365.33      376.59     63.06 o 
  -6  11  11       74.99       77.98     40.17 o 
  -5  11  11       40.83       29.05     33.47 o 
  -4  11  11     1378.31     1318.23    111.80 o 
  -3  11  11      485.50      485.38     62.23 o 
  -2  11  11      785.18      758.60     71.98 o 
  -1  11  11      835.09      864.79     60.54 o 
   0  11  11      810.11      790.75     58.11 o 
   1  11  11       22.85       52.41     22.37 o 
   2  11  11     2835.41     2772.70    156.84 o 
   3  11  11      110.42      198.20     42.52 o 
   4  11  11      143.37      147.36     65.91 o 
   5  11  11       29.63       83.50     43.17 o 
   6  11  11        0.98       25.91     48.37 o 
  -7  12  11        1.38        2.78     36.74 o 
  -6  12  11     1258.73     1320.84    104.88 o 
  -5  12  11       14.01       34.06     32.10 o 
  -4  12  11        0.15        0.00     28.60 o 
  -3  12  11     1396.43     1284.03     94.52 o 
  -2  12  11     1891.33     1577.52     76.15 o 
  -1  12  11        4.39        1.37     20.57 o 
   0  12  11     1339.48     1502.19     74.13 o 
   1  12  11      617.85      688.72     56.09 o 
   2  12  11        5.14       39.29     29.43 o 
   3  12  11        3.50       28.06     32.75 o 
   4  12  11      621.57      764.09    122.53 o 
   5  12  11        0.39       45.29     41.97 o 
  -7  13  11       91.36       44.67     47.61 o 
  -6  13  11       69.03       93.72     44.34 o 
  -5  13  11        0.76        0.00     32.81 o 
  -4  13  11     2396.30     2432.83    125.67 o 
  -3  13  11      119.43       87.65     58.62 o 
  -2  13  11      602.29      680.43     58.58 o 
  -1  13  11      151.63      191.28     49.04 o 
   0  13  11     1252.98     1275.67     74.46 o 
   1  13  11       23.51       51.74     25.25 o 
   2  13  11     2607.72     2387.48    118.58 o 
   3  13  11        1.54        1.17     34.03 o 
   4  13  11       89.81      140.62     42.20 o 
   5  13  11        6.89        9.89     41.60 o 
  -7  14  11       10.40        0.00     38.28 o 
  -6  14  11      462.10      331.33     65.06 o 
  -5  14  11      254.65      359.35     64.40 o 
  -4  14  11      207.33      174.80     46.82 o 
  -3  14  11      155.46      177.13     45.84 o 
  -2  14  11     1013.11     1012.71     69.56 o 
  -1  14  11       90.81       88.13     37.17 o 
   0  14  11     2148.10     2274.64     91.93 o 
   1  14  11      502.74      566.14     54.39 o 
   2  14  11       30.83       42.47     36.03 o 
   3  14  11      155.57      133.40     42.86 o 
   4  14  11      706.10      759.47     84.10 o 
   5  14  11        0.53        0.00     41.88 o 
  -6  15  11      129.63       86.20     66.20 o 
  -5  15  11       55.98       65.17     41.44 o 
  -4  15  11      639.82      644.01     78.88 o 
  -3  15  11      154.04       85.14     65.19 o 
  -2  15  11        5.39       20.62     35.88 o 
  -1  15  11     1556.97     1659.92    182.59 o 
   0  15  11       96.45      100.32     30.04 o 
   1  15  11     1397.35     1246.77    200.42 o 
   2  15  11      281.70      367.71     63.76 o 
   3  15  11       46.60       50.80     34.37 o 
   4  15  11      212.64      252.08     57.89 o 
  -6  16  11       71.36      127.07     53.80 o 
  -5  16  11      470.39      429.73     68.14 o 
  -4  16  11        0.93       53.36     39.60 o 
  -3  16  11     1216.42     1329.75    138.11 o 
  -2  16  11      292.33      328.54     61.76 o 
  -1  16  11      301.64      388.54     67.27 o 
   0  16  11      201.91      296.56     42.66 o 
   1  16  11     1168.66     1173.86     76.69 o 
   2  16  11       26.13       51.35     36.15 o 
   3  16  11       97.99      133.15     44.28 o 
   4  16  11      753.26      623.11     82.22 o 
  -5  17  11      565.30      580.36    150.69 o 
  -4  17  11       14.56       38.02     34.75 o 
  -3  17  11      274.58      288.01     58.58 o 
  -2  17  11      120.57      203.47     53.53 o 
  -1  17  11     3044.42     3527.29    469.80 o 
   0  17  11        0.38        0.00     32.14 o 
   1  17  11      416.95      385.64    125.53 o 
   2  17  11       20.62       54.87     39.89 o 
   3  17  11      134.84      160.14     46.11 o 
  -5  18  11      725.91      888.99    103.61 o 
  -4  18  11       85.34      120.19     49.34 o 
  -3  18  11      943.41      924.87     98.26 o 
  -2  18  11       37.89       60.46     43.99 o 
  -1  18  11       71.50      152.82     69.05 o 
   0  18  11      324.14      362.53     62.81 o 
   1  18  11      706.30      682.73    122.38 o 
   2  18  11       67.76      120.38     63.48 o 
   3  18  11      417.42      374.58     97.22 o 
  -4  19  11      517.03      549.03     82.24 o 
  -3  19  11       32.48       57.17     46.48 o 
  -2  19  11      176.79      265.55     60.31 o 
  -1  19  11      518.79      624.89     86.41 o 
   0  19  11       91.18      244.77     76.63 o 
   1  19  11      111.75      136.46     46.16 o 
   2  19  11      248.04      302.53     91.50 o 
  -3  20  11      199.49      293.12     98.51 o 
  -2  20  11      357.34      397.18     69.62 o 
  -1  20  11       40.86       94.35     52.18 o 
   0  20  11      268.12      227.32     76.35 o 
   1  20  11      173.47      139.54     78.35 o 
  -2  21  11      404.99      575.95     90.40 o 
  -1  21  11        0.91       88.61     50.20 o 
   0  21  11      149.72      405.45    127.96 o 
  -8   0  12     1814.72     2114.53    183.29 o 
  -6   0  12       17.47        0.00     35.17 o 
  -4   0  12      816.94      971.34    121.81 o 
  -2   0  12     4457.19     4045.49    209.59 o 
   0   0  12      270.06      236.27     36.60 o 
   2   0  12     4184.86     4096.96    223.89 o 
   4   0  12     4552.65     3978.92    155.84 o 
   6   0  12        1.51       58.41     43.72 o 
  -8   1  12        6.64        0.00     32.24 o 
  -7   1  12      306.80      291.89     80.21 o 
  -6   1  12      950.52     1127.01    101.13 o 
  -5   1  12       22.15        0.00     29.32 o 
  -4   1  12     1438.64     1347.42     97.66 o 
  -3   1  12     3371.70     3319.37    161.41 o 
  -2   1  12      891.68      860.08     68.88 o 
  -1   1  12      421.27      547.62     63.19 o 
   0   1  12     1827.69     1767.80     71.15 o 
   1   1  12       58.17       53.64     35.74 o 
   2   1  12      825.72      778.37     77.33 o 
   3   1  12       99.35      143.99     61.09 o 
   4   1  12      382.98      423.20     41.62 o 
   5   1  12      118.44      151.23     34.18 o 
   6   1  12      916.19      869.38     63.53 o 
  -8   2  12      463.36      507.91     74.77 o 
  -7   2  12      198.74      195.73     53.33 o 
  -6   2  12       37.84       60.46     32.12 o 
  -5   2  12     1374.35     1551.19    110.53 o 
  -4   2  12      480.04      440.99     59.72 o 
  -3   2  12      263.09      303.76     49.79 o 
  -2   2  12     1040.58     1054.05    124.10 o 
  -1   2  12      370.62      350.07     43.64 o 
   0   2  12       42.53       72.91     17.85 o 
   1   2  12      975.75      978.40     79.93 o 
   2   2  12      266.42      291.27     38.63 o 
   3   2  12      635.78      500.70     50.85 o 
   4   2  12     1550.97     1455.03     80.62 o 
   5   2  12       96.56      153.22     39.30 o 
   6   2  12        0.17       60.64     29.23 o 
  -8   3  12        4.79       42.97     35.66 o 
  -7   3  12      718.84      709.30     83.24 o 
  -6   3  12      563.66      750.75     84.37 o 
  -5   3  12      287.49      302.68     56.62 o 
  -4   3  12      258.89      252.00     48.78 o 
  -3   3  12     4662.75     4469.11    166.02 o 
  -2   3  12       39.78       81.88     28.21 o 
  -1   3  12     2401.29     2191.28     95.51 o 
   0   3  12     4025.33     3710.88     93.66 o 
   1   3  12        8.04       14.30     20.15 o 
   2   3  12        6.66       32.49     22.67 o 
   3   3  12      905.89     1018.36     68.62 o 
   4   3  12      227.02      268.89     41.82 o 
   5   3  12      376.01      389.40     51.17 o 
   6   3  12       31.32       88.82     36.03 o 
  -8   4  12        0.04        0.00     39.03 o 
  -7   4  12      497.10      499.00     71.13 o 
  -6   4  12       50.43       40.20     30.40 o 
  -5   4  12     7575.72     7360.41    250.99 o 
  -4   4  12      125.24      110.44     36.89 o 
  -3   4  12      190.75      165.44     48.04 o 
  -2   4  12        0.66       34.05     23.97 o 
  -1   4  12     4040.42     3750.19    135.29 o 
   0   4  12        4.83       27.01     14.09 o 
   1   4  12     2665.81     2456.03     87.71 o 
   2   4  12      111.74      193.68     31.98 o 
   3   4  12      183.82      167.95     34.11 o 
   4   4  12       32.39       49.81     27.64 o 
   5   4  12      922.97     1054.36     78.79 o 
   6   4  12        0.22       30.10     33.95 o 
  -8   5  12       20.67       62.89     39.13 o 
  -7   5  12      814.16      815.61    204.30 o 
  -6   5  12      297.61      287.35     55.90 o 
  -5   5  12      236.01      261.10     53.44 o 
  -4   5  12      122.31      111.49     35.99 o 
  -3   5  12      634.71      545.77     90.21 o 
  -2   5  12        0.44        9.98     21.68 o 
  -1   5  12     2737.56     2584.89     87.55 o 
   0   5  12      820.81      887.40     42.00 o 
   1   5  12      840.71      765.58     55.61 o 
   2   5  12      190.69      228.35     47.35 o 
   3   5  12     1244.05     1287.72     82.53 o 
   4   5  12      187.03      248.15     40.89 o 
   5   5  12       47.46      121.84     33.84 o 
   6   5  12      243.84      260.77     52.84 o 
  -8   6  12      218.38      284.05     90.21 o 
  -7   6  12      146.47      137.89     41.68 o 
  -6   6  12      192.11      191.87     47.24 o 
  -5   6  12     2041.86     1962.07    112.22 o 
  -4   6  12     1110.13      810.30     79.17 o 
  -3   6  12      415.99      444.48     58.76 o 
  -2   6  12      778.00      810.86     69.85 o 
  -1   6  12     1767.95     1674.29     61.95 o 
   0   6  12       95.49      119.31     22.40 o 
   1   6  12     2307.57     2171.42     83.56 o 
   2   6  12      289.05      317.36     40.41 o 
   3   6  12       12.36       10.92     23.93 o 
   4   6  12      903.61     1045.72     75.02 o 
   5   6  12      214.17      219.61     40.10 o 
   6   6  12       19.02       74.31     43.13 o 
  -8   7  12       24.46       22.56     36.17 o 
  -7   7  12      588.47      615.10     76.73 o 
  -6   7  12     1031.04      931.59    139.11 o 
  -5   7  12        0.58        0.00     22.63 o 
  -4   7  12      123.18      201.08     45.08 o 
  -3   7  12     1526.48     1484.07     92.70 o 
  -2   7  12      123.22      143.36     37.20 o 
  -1   7  12      194.33      221.70     32.76 o 
   0   7  12     3551.10     3412.06     81.76 o 
   1   7  12      199.19      231.24     35.92 o 
   2   7  12     1277.99     1427.26     74.09 o 
   3   7  12      457.02      557.54     53.31 o 
   4   7  12      127.38      200.13     37.93 o 
   5   7  12       76.45      136.41     42.30 o 
   6   7  12      395.36      492.08    182.00 o 
  -8   8  12     1154.85     1215.68    115.42 o 
  -7   8  12       21.23       37.54     38.46 o 
  -6   8  12      276.00      206.93     66.05 o 
  -5   8  12      123.07      232.81     51.46 o 
  -4   8  12     2569.88     2511.42    175.57 o 
  -3   8  12      153.63      158.94     38.26 o 
  -2   8  12     4932.16     4708.66    185.15 o 
  -1   8  12      100.12      122.06     27.49 o 
   0   8  12      444.46      414.81     36.77 o 
   1   8  12     2157.79     2105.68    177.32 o 
   2   8  12     3803.84     3436.43    112.57 o 
   3   8  12       57.51       78.21     37.65 o 
   4   8  12     1009.65     1050.56     95.01 o 
   5   8  12        2.12       80.73     38.47 o 
   6   8  12       14.37       78.37     48.73 o 
  -8   9  12       43.40        0.00     38.46 o 
  -7   9  12       63.07       53.32     36.99 o 
  -6   9  12      773.50      960.04    131.96 o 
  -5   9  12      129.60      187.58     67.20 o 
  -4   9  12     3369.03     3136.10    137.29 o 
  -3   9  12        3.53       12.23     29.37 o 
  -2   9  12      890.05      828.35     71.98 o 
  -1   9  12      346.43      364.29     41.42 o 
   0   9  12     1490.63     1505.78     60.01 o 
   1   9  12       35.98       75.77     25.13 o 
   2   9  12      869.56      876.01     88.93 o 
   3   9  12      368.93      401.38     59.53 o 
   4   9  12       43.22       92.68     37.91 o 
   5   9  12       19.54       85.91     44.75 o 
  -7  10  12      202.40      118.47     42.11 o 
  -6  10  12        0.36       37.29     32.64 o 
  -5  10  12      112.63      140.65     45.20 o 
  -4  10  12      397.80      390.22     59.12 o 
  -3  10  12       81.97      130.45     38.89 o 
  -2  10  12     1857.81     1807.24     98.69 o 
  -1  10  12      558.81      540.29     67.23 o 
   0  10  12      121.49      133.88     35.64 o 
   1  10  12      244.01      303.59     51.09 o 
   2  10  12     1300.80     1327.59     97.35 o 
   3  10  12       24.19      100.88     36.69 o 
   4  10  12      392.51      425.57     63.99 o 
   5  10  12       25.61      129.16     57.33 o 
  -7  11  12      518.93      505.38    127.82 o 
  -6  11  12      533.54      570.74    107.80 o 
  -5  11  12       49.39       98.48     39.04 o 
  -4  11  12     1945.67     1730.13    102.86 o 
  -3  11  12     1706.33     1754.05    273.93 o 
  -2  11  12      375.01      348.86     43.72 o 
  -1  11  12      898.51     1020.73     67.11 o 
   0  11  12     2155.81     2091.26     92.17 o 
   1  11  12       51.89       80.16     34.56 o 
   2  11  12       88.27      116.77     37.07 o 
   3  11  12      854.60      715.04     77.74 o 
   4  11  12      246.37      297.99     59.19 o 
   5  11  12      220.93      259.43     61.56 o 
  -7  12  12      554.77      514.79     78.17 o 
  -6  12  12       13.80        5.81     34.35 o 
  -5  12  12     1091.14     1086.82     95.88 o 
  -4  12  12       48.60       46.96     44.61 o 
  -3  12  12       45.47       47.75     36.69 o 
  -2  12  12       33.82       25.17     24.66 o 
  -1  12  12     1466.17     1376.95     94.56 o 
   0  12  12        4.25       62.77     25.29 o 
   1  12  12     2349.88     2425.15    118.38 o 
   2  12  12       60.64       40.89     34.76 o 
   3  12  12        2.68       19.61     32.80 o 
   4  12  12      627.82      686.80    156.98 o 
   5  12  12      635.76      677.36     88.95 o 
  -7  13  12      323.14      509.26    113.23 o 
  -6  13  12       41.43       28.37     56.62 o 
  -5  13  12       43.74       28.94     39.46 o 
  -4  13  12       33.09       11.93     32.91 o 
  -3  13  12     1487.16     1537.88    261.49 o 
  -2  13  12      147.44      169.87     43.06 o 
  -1  13  12     1339.25     1334.51     94.27 o 
   0  13  12        0.04       70.33     27.27 o 
   1  13  12      142.88      134.66     40.52 o 
   2  13  12      158.89      174.84     46.30 o 
   3  13  12      673.19      617.36     74.76 o 
   4  13  12       69.33      239.86     49.38 o 
  -6  14  12       13.37       35.30     54.61 o 
  -5  14  12     1278.37     1569.98    167.70 o 
  -4  14  12       86.97       95.93     42.09 o 
  -3  14  12       84.07       57.41     37.57 o 
  -2  14  12      214.76      197.40     38.00 o 
  -1  14  12      997.64     1055.20     76.38 o 
   0  14  12       67.09      132.41     32.55 o 
   1  14  12      412.19      378.47     58.02 o 
   2  14  12       41.39       52.17     35.98 o 
   3  14  12      296.61      282.35     75.06 o 
   4  14  12       12.01       68.28     44.78 o 
  -6  15  12      594.09      668.70    140.83 o 
  -5  15  12       78.42       86.83     42.46 o 
  -4  15  12      215.43      359.27     63.48 o 
  -3  15  12     1217.60     1338.38    108.98 o 
  -2  15  12      111.80      190.36     61.31 o 
  -1  15  12      229.12      206.56     41.91 o 
   0  15  12     1283.57     1262.09     79.73 o 
   1  15  12      242.65      250.97     52.20 o 
   2  15  12       96.67       97.96     65.05 o 
   3  15  12      736.00      802.71     89.34 o 
   4  15  12       96.77      128.24     50.42 o 
  -5  16  12       60.98       58.33     42.93 o 
  -4  16  12      465.65      481.10     71.82 o 
  -3  16  12        1.48       26.57     39.65 o 
  -2  16  12     1941.48     2172.43    131.24 o 
  -1  16  12        0.32       43.73     43.60 o 
   0  16  12        1.23       79.35     30.64 o 
   1  16  12      112.93       98.54     75.20 o 
   2  16  12      463.67      576.17     73.12 o 
   3  16  12      155.06      199.83     87.78 o 
  -5  17  12        2.54       27.04     38.66 o 
  -4  17  12      515.14      597.14     81.96 o 
  -3  17  12        8.01        0.00     37.09 o 
  -2  17  12        1.02       31.47     41.67 o 
  -1  17  12       69.57      121.24     89.07 o 
   0  17  12      782.00      745.85     83.15 o 
   1  17  12       59.57       49.47     56.33 o 
   2  17  12      380.15      441.70     66.90 o 
   3  17  12      350.62      353.73     64.51 o 
  -4  18  12      349.34      354.28     68.72 o 
  -3  18  12       17.47       72.55     43.54 o 
  -2  18  12      791.74      934.08    102.06 o 
  -1  18  12       56.84      108.98     50.66 o 
   0  18  12        0.32       21.97     64.48 o 
   1  18  12        1.80       25.45     55.47 o 
   2  18  12     1167.76     1467.45    175.00 o 
  -3  19  12      776.24      986.05    154.41 o 
  -2  19  12       51.55      114.32     53.51 o 
  -1  19  12       53.48       85.52     46.28 o 
   0  19  12      461.43      437.20     97.22 o 
   1  19  12       24.31       12.30     61.19 o 
  -2  20  12       13.14       88.11     64.48 o 
  -1  20  12      216.20      343.87     99.22 o 
  -7   0  13      329.11      336.27     83.49 o 
  -5   0  13      433.02      494.68    103.80 o 
  -3   0  13     1204.53     1019.95    118.67 o 
  -1   0  13        7.23        2.86     27.45 o 
   1   0  13      378.86      371.72     80.92 o 
   3   0  13      969.35      990.21    129.25 o 
   5   0  13     1035.41     1203.52    156.12 o 
  -8   1  13       90.96      129.81     46.86 o 
  -7   1  13        5.37       72.23     36.69 o 
  -6   1  13      168.80      136.73     46.37 o 
  -5   1  13     4135.64     4379.34    183.33 o 
  -4   1  13       27.80       42.26     31.74 o 
  -3   1  13     2074.66     1976.82    104.41 o 
  -2   1  13        0.41        0.00     21.02 o 
  -1   1  13       36.90       56.17     26.85 o 
   0   1  13      575.92      636.00     67.27 o 
   1   1  13     2517.10     2345.11    113.96 o 
   2   1  13       91.33       88.19     37.30 o 
   3   1  13     2441.90     2058.24    112.17 o 
   4   1  13       11.65       64.78     39.26 o 
   5   1  13       55.50       46.16     42.68 o 
   6   1  13       16.68      124.90     37.55 o 
  -8   2  13       56.56       86.83     42.54 o 
  -7   2  13      728.85      785.00    128.67 o 
  -6   2  13       14.34       45.53     51.33 o 
  -5   2  13      435.61      329.88     59.55 o 
  -4   2  13     3063.50     3004.33    139.24 o 
  -3   2  13      477.44      497.41     61.55 o 
  -2   2  13      266.83      233.14     42.68 o 
  -1   2  13     1402.64     1320.61     74.27 o 
   0   2  13     1424.52     1492.56    137.82 o 
   1   2  13      201.46      127.14     54.04 o 
   2   2  13     1551.92     1704.97    111.50 o 
   3   2  13     1085.78     1291.10    124.81 o 
   4   2  13       88.20       87.12     32.61 o 
   5   2  13      276.08      300.00     48.72 o 
   6   2  13      130.36      169.32     42.26 o 
  -8   3  13      493.53      502.85    150.83 o 
  -7   3  13        5.46       50.90     36.68 o 
  -6   3  13     1625.61     1666.03    123.64 o 
  -5   3  13       19.94       22.68     32.14 o 
  -4   3  13       31.13       19.37     30.89 o 
  -3   3  13      242.17      260.33     46.57 o 
  -2   3  13     3309.56     2837.47    128.96 o 
  -1   3  13      235.05      266.23     61.62 o 
   0   3  13     2404.74     2152.13    148.83 o 
   1   3  13       20.33        0.00     25.52 o 
   2   3  13       76.03       73.03     35.16 o 
   3   3  13       46.77       61.17     28.95 o 
   4   3  13      856.64      995.88    109.78 o 
   5   3  13        4.23        0.00     28.37 o 
   6   3  13      134.98      180.98     44.55 o 
  -8   4  13      237.95      255.06     61.46 o 
  -7   4  13        5.01        0.00     33.83 o 
  -6   4  13      782.32      681.85     83.40 o 
  -5   4  13       39.77       71.16     36.15 o 
  -4   4  13      975.86      968.42     87.77 o 
  -3   4  13        1.18        0.00     26.16 o 
  -2   4  13      555.85      554.86     72.63 o 
  -1   4  13      335.71      348.56     45.24 o 
   0   4  13     1118.75      960.40     78.83 o 
   1   4  13       28.40       19.54     32.39 o 
   2   4  13     3187.24     2914.04    104.91 o 
   3   4  13        2.89        0.00     26.02 o 
   4   4  13        3.10       62.68     30.24 o 
   5   4  13        3.35       26.76     29.05 o 
   6   4  13      106.68      177.68     52.77 o 
  -8   5  13      885.29      925.37    104.70 o 
  -7   5  13        1.25       21.21     33.00 o 
  -6   5  13     2033.70     2052.31    198.01 o 
  -5   5  13      396.36      364.67     62.67 o 
  -4   5  13        3.71       12.97     29.22 o 
  -3   5  13       47.46       52.26     36.31 o 
  -2   5  13     7188.73     6682.38    416.76 o 
  -1   5  13       15.41       13.16     23.66 o 
   0   5  13     1364.13     1393.90     91.99 o 
   1   5  13       27.75       20.18     29.65 o 
   2   5  13      169.62      176.98     34.98 o 
   3   5  13      194.90      261.69     42.08 o 
   4   5  13      647.28      673.99     63.14 o 
   5   5  13        1.56       49.31     29.85 o 
  -8   6  13      287.77      312.20     66.60 o 
  -7   6  13     1407.33     1490.87    121.00 o 
  -6   6  13      293.06      250.26     54.20 o 
  -5   6  13      303.88      341.78     62.62 o 
  -4   6  13      695.42      574.17     70.80 o 
  -3   6  13      163.76      133.32     37.16 o 
  -2   6  13     1041.15     1165.44     84.89 o 
  -1   6  13     2498.68     2350.18     87.87 o 
   0   6  13     1246.10     1152.02     85.11 o 
   1   6  13      693.98      674.19     55.36 o 
   2   6  13     1475.14     1411.47     76.57 o 
   3   6  13     1163.06     1312.16     80.38 o 
   4   6  13       17.98       84.40     33.28 o 
   5   6  13      173.49      215.29     41.77 o 
  -8   7  13      348.95      266.78     85.21 o 
  -7   7  13       18.01       55.05     34.72 o 
  -6   7  13      243.32      270.31     55.37 o 
  -5   7  13     1877.16     1679.88    118.50 o 
  -4   7  13      383.03      287.49     54.62 o 
  -3   7  13      326.14      353.02     55.78 o 
  -2   7  13      743.64      689.36     69.72 o 
  -1   7  13      772.58      750.51     56.66 o 
   0   7  13      951.64      872.10     61.12 o 
   1   7  13      871.42     1102.80     72.47 o 
   2   7  13       26.60       32.09     24.16 o 
   3   7  13      681.03      810.52     67.02 o 
   4   7  13       27.44       42.89     37.78 o 
   5   7  13       10.66       86.86     44.82 o 
  -7   8  13     1284.94     1275.13    115.80 o 
  -6   8  13       12.45       43.66     36.80 o 
  -5   8  13      265.31      245.74     52.18 o 
  -4   8  13        0.82        0.27     29.92 o 
  -3   8  13       88.36      133.22     42.18 o 
  -2   8  13        4.39        0.00     24.26 o 
  -1   8  13     2776.77     2702.15     84.04 o 
   0   8  13      269.72      309.16     40.35 o 
   1   8  13      310.17      312.78     40.34 o 
   2   8  13       13.30       65.19     26.89 o 
   3   8  13      322.40      313.83     72.91 o 
   4   8  13        8.31       55.79     37.81 o 
   5   8  13      654.83      648.76    127.53 o 
  -7   9  13        0.04        0.00     55.90 o 
  -6   9  13        4.67        0.00     29.24 o 
  -5   9  13     1683.83     1573.17    116.96 o 
  -4   9  13       59.98       47.75     34.57 o 
  -3   9  13     3432.87     3525.36    213.03 o 
  -2   9  13        3.62        0.00     27.20 o 
  -1   9  13       64.89      126.85     28.93 o 
   0   9  13        7.30        8.36     22.22 o 
   1   9  13     2318.51     2336.80     91.77 o 
   2   9  13        3.35       27.56     32.10 o 
   3   9  13      296.42      388.88     61.44 o 
   4   9  13       20.25       70.84     39.94 o 
   5   9  13      123.41      126.43     51.37 o 
  -7  10  13      642.49      629.11     85.62 o 
  -6  10  13       55.51       26.00     42.46 o 
  -5  10  13      379.44      323.73     60.35 o 
  -4  10  13     1928.83     2032.75    164.13 o 
  -3  10  13      521.91      460.08     88.07 o 
  -2  10  13        6.71       42.49     32.24 o 
  -1  10  13     1777.19     1744.10    105.24 o 
   0  10  13      486.92      495.04     63.44 o 
   1  10  13      144.79      112.01     37.27 o 
   2  10  13      436.03      624.51    125.39 o 
   3  10  13      196.83      215.94     70.91 o 
   4  10  13      142.51      147.19     45.89 o 
   5  10  13      383.98      407.55    195.30 o 
  -7  11  13        9.04       50.49     43.56 o 
  -6  11  13      207.54      205.34     52.07 o 
  -5  11  13      345.99      302.24     76.63 o 
  -4  11  13       86.03      130.39     59.76 o 
  -3  11  13     1926.56     1932.93    256.06 o 
  -2  11  13      481.21      466.47     94.31 o 
  -1  11  13       37.53       72.83     31.17 o 
   0  11  13     2312.70     2330.29    133.82 o 
   1  11  13       40.46       67.78     34.73 o 
   2  11  13        0.48       71.71     35.61 o 
   3  11  13      340.36      361.92     69.05 o 
   4  11  13      376.76      391.95     63.59 o 
  -6  12  13      285.56      294.80     79.49 o 
  -5  12  13        1.51        0.00     42.89 o 
  -4  12  13     1390.07     1420.11    106.74 o 
  -3  12  13      218.26      306.15     56.16 o 
  -2  12  13       46.25       55.66     29.05 o 
  -1  12  13        2.55       41.31     45.61 o 
   0  12  13      638.18      712.00     63.08 o 
   1  12  13        2.70       39.86     30.70 o 
   2  12  13      615.87      519.20    127.53 o 
   3  12  13      149.00      196.68     50.04 o 
   4  12  13      161.44      255.46     56.20 o 
  -6  13  13      530.84      456.08    100.94 o 
  -5  13  13        2.27       73.77     53.47 o 
  -4  13  13        1.50       32.04     37.33 o 
  -3  13  13       83.29      132.51     44.05 o 
  -2  13  13     2281.50     2445.06    232.31 o 
  -1  13  13        0.60        0.00     36.03 o 
   0  13  13      685.19      883.85     69.31 o 
   1  13  13       24.92       81.05     37.36 o 
   2  13  13       75.50      108.16     68.77 o 
   3  13  13        9.25       66.98     43.24 o 
   4  13  13      980.88      857.88     94.37 o 
  -6  14  13      210.68      182.14     75.77 o 
  -5  14  13       19.27       49.13     43.76 o 
  -4  14  13      706.15      696.86     82.89 o 
  -3  14  13      142.40      259.20     42.10 o 
  -2  14  13      159.99      209.33     40.42 o 
  -1  14  13     1628.35     1657.88    126.64 o 
   0  14  13      361.56      379.80     48.95 o 
   1  14  13        5.61       18.15     36.78 o 
   2  14  13     1527.51     1675.25    118.83 o 
   3  14  13      199.73      211.81     54.54 o 
  -5  15  13      423.68      527.48    110.80 o 
  -4  15  13        1.92       81.10     44.57 o 
  -3  15  13      723.05      846.54     94.60 o 
  -2  15  13      554.65      582.26     61.28 o 
  -1  15  13        1.75       67.77     35.33 o 
   0  15  13      140.82      168.35     37.91 o 
   1  15  13      218.22      219.85     65.48 o 
   2  15  13        8.61       26.83     37.70 o 
   3  15  13       96.04       56.66     45.34 o 
  -5  16  13      255.59      356.57    101.51 o 
  -4  16  13      140.45      216.22     56.23 o 
  -3  16  13      252.97      239.90     58.99 o 
  -2  16  13        0.19        0.00     41.71 o 
  -1  16  13     1397.18     1726.77    245.34 o 
   0  16  13       70.45       75.04     36.77 o 
   1  16  13      105.62      176.70     49.62 o 
   2  16  13      195.61      203.84     50.02 o 
  -4  17  13        6.90        0.00     40.54 o 
  -3  17  13      723.59      878.76     99.87 o 
  -2  17  13        0.04       39.50     74.20 o 
  -1  17  13        6.84       45.97     53.18 o 
   0  17  13      184.19      144.40     72.34 o 
   1  17  13     1110.06     1018.81    144.40 o 
   2  17  13       33.74       54.16     46.82 o 
  -3  18  13      341.36      455.48     73.17 o 
  -2  18  13       14.89       87.09     52.01 o 
  -1  18  13      796.03      988.39    381.30 o 
   1  18  13      111.61       48.32     66.34 o 
  -8   0  14      141.35      229.61     84.92 o 
  -6   0  14     2411.59     2741.89    209.88 o 
  -4   0  14      784.88      738.30    113.52 o 
  -2   0  14      753.82      728.86     97.79 o 
   0   0  14     4247.92     3799.29    214.17 o 
   2   0  14      319.18      398.03     90.36 o 
   4   0  14      865.30      993.07    142.11 o 
  -8   1  14      644.87      829.66    132.39 o 
  -7   1  14       57.05      123.24     43.83 o 
  -6   1  14        0.62        0.00     28.14 o 
  -5   1  14     1249.36     1444.07    204.45 o 
  -4   1  14     2117.04     1918.99    112.31 o 
  -3   1  14       81.60       58.31     32.43 o 
  -2   1  14     3131.15     2909.37    206.74 o 
  -1   1  14      744.68      779.42    103.94 o 
   0   1  14      233.34      226.39     44.49 o 
   1   1  14       94.54      107.71     50.04 o 
   2   1  14      765.86      650.14     87.07 o 
   3   1  14      115.26       85.41     50.90 o 
   4   1  14     2312.47     2164.95    197.87 o 
   5   1  14       41.17       43.47     74.06 o 
  -7   2  14      136.71      154.71     47.48 o 
  -6   2  14      401.73      472.60     74.65 o 
  -5   2  14      623.52      588.77     78.79 o 
  -4   2  14     1208.08     1194.38    100.38 o 
  -3   2  14       25.85       15.79     26.58 o 
  -2   2  14      623.01      522.14     60.19 o 
  -1   2  14     1387.42     1218.57     77.06 o 
   0   2  14     1005.36      975.19    152.26 o 
   1   2  14      242.42      286.25     52.59 o 
   2   2  14       13.93       25.92     34.26 o 
   3   2  14      616.06      542.15    103.51 o 
   4   2  14      205.15      170.41     50.60 o 
   5   2  14        0.48        0.00     36.49 o 
  -7   3  14      587.60      619.07    122.81 o 
  -6   3  14        0.33       37.60     35.34 o 
  -5   3  14     2170.00     2201.59    127.43 o 
  -4   3  14      932.99     1089.14     96.28 o 
  -3   3  14        2.40       46.91     31.62 o 
  -2   3  14     1610.30     1485.76     87.72 o 
  -1   3  14     1146.10     1148.55     69.10 o 
   0   3  14      130.89      138.24     73.63 o 
   1   3  14     1158.36     1135.34     93.01 o 
   2   3  14      594.75      500.42     70.08 o 
   3   3  14       66.72        0.00     43.46 o 
   4   3  14       40.71      163.86     48.89 o 
   5   3  14      210.84      189.68    143.69 o 
  -7   4  14      318.58      360.23     65.78 o 
  -6   4  14       16.15       51.77     37.08 o 
  -5   4  14      374.41      404.37    140.40 o 
  -4   4  14      205.69      201.78     46.53 o 
  -3   4  14     2445.81     2355.97    119.09 o 
  -2   4  14      184.46      180.83     49.75 o 
  -1   4  14      628.24      584.77     78.58 o 
   0   4  14        0.65       59.67     30.02 o 
   1   4  14      954.08     1018.28     89.69 o 
   2   4  14        6.58       42.82     37.77 o 
   3   4  14     1610.89     1425.56    109.92 o 
   4   4  14        1.18       40.18     38.00 o 
   5   4  14       99.41       97.71     43.50 o 
  -7   5  14      785.57      848.12     96.28 o 
  -6   5  14        3.08        5.17     30.39 o 
  -5   5  14      983.31     1166.68    105.42 o 
  -4   5  14      176.79      220.23     48.58 o 
  -3   5  14        8.83       10.53     27.69 o 
  -2   5  14        6.43       44.99     28.52 o 
  -1   5  14     1365.11     1368.85     73.93 o 
   0   5  14        2.68       50.90     30.23 o 
   1   5  14     1938.41     1916.74    127.53 o 
   2   5  14      620.11      717.46     79.96 o 
   3   5  14       26.21        0.00     33.96 o 
   4   5  14        3.17       60.91     39.76 o 
   5   5  14      495.56      483.83     57.96 o 
  -7   6  14      134.96      198.43     53.30 o 
  -6   6  14       74.12       72.86     38.31 o 
  -5   6  14      109.92      164.45     48.07 o 
  -4   6  14       83.24      180.51     46.43 o 
  -3   6  14      556.40      575.49     68.83 o 
  -2   6  14      246.09      216.29     51.76 o 
  -1   6  14      140.09      211.61     34.07 o 
   0   6  14      414.30      500.39     63.88 o 
   1   6  14      208.46      216.55     47.58 o 
   2   6  14      249.15      281.99     53.45 o 
   3   6  14      260.94      292.73     59.76 o 
   4   6  14        2.11       27.91     32.62 o 
   5   6  14       16.83       88.95     47.33 o 
  -7   7  14      115.45      148.14     45.07 o 
  -6   7  14        1.61        0.00     29.47 o 
  -5   7  14      968.69      994.85    105.51 o 
  -4   7  14     2133.40     2033.90    116.56 o 
  -3   7  14      231.39      206.80     48.31 o 
  -2   7  14      701.88      783.54     76.63 o 
  -1   7  14     1752.12     1534.04     76.37 o 
   0   7  14       30.71       56.41     34.37 o 
   1   7  14      638.37      511.08    100.79 o 
   2   7  14     1070.72     1240.07    229.75 o 
   3   7  14        6.67       84.74     31.71 o 
   4   7  14      264.06      423.73     68.66 o 
  -7   8  14       23.69       37.74     40.03 o 
  -6   8  14      927.36      828.24     93.95 o 
  -5   8  14       76.17       59.75     38.51 o 
  -4   8  14      601.19      630.07     75.93 o 
  -3   8  14      406.96      481.33     67.63 o 
  -2   8  14      348.36      338.43     54.70 o 
  -1   8  14       67.88       96.91     34.52 o 
   0   8  14     2641.06     2519.83    120.92 o 
   1   8  14        0.61       40.73     35.08 o 
   2   8  14      121.52       87.74     36.80 o 
   3   8  14       58.56      140.36     43.72 o 
   4   8  14      317.71      324.31    162.13 o 
  -7   9  14       33.94        0.00     56.04 o 
  -6   9  14       14.43        0.00     32.28 o 
  -5   9  14        9.09        0.00     57.62 o 
  -4   9  14     1444.75     1329.10    187.15 o 
  -3   9  14      577.84      491.15     66.72 o 
  -2   9  14     2021.66     2100.38     89.86 o 
  -1   9  14      607.91      573.59    106.37 o 
   0   9  14        8.57       43.22     38.03 o 
   1   9  14        0.36       56.91     33.33 o 
   2   9  14      193.39      256.95     51.22 o 
   3   9  14       14.84       16.76     35.51 o 
   4   9  14      675.80      779.17    138.25 o 
  -6  10  14      797.39      906.61    100.42 o 
  -5  10  14       59.74       71.11     40.13 o 
  -4  10  14      729.83      771.01     86.10 o 
  -3  10  14      637.08      688.55    108.09 o 
  -2  10  14      167.08      187.93     43.20 o 
  -1  10  14      148.46      175.57     44.58 o 
   0  10  14     1039.79     1198.44    104.08 o 
   1  10  14        0.29       13.99     41.46 o 
   2  10  14        0.49       35.41     34.35 o 
   3  10  14      328.55      307.84     59.81 o 
   4  10  14      294.37      265.71     60.13 o 
  -6  11  14       11.09        0.00     32.51 o 
  -5  11  14      583.69      616.82     80.40 o 
  -4  11  14      576.09      718.28    115.52 o 
  -3  11  14        2.73       48.32     49.47 o 
  -2  11  14      905.31      845.81     81.02 o 
  -1  11  14     2309.09     2167.77    255.06 o 
   0  11  14        0.40       23.88     35.17 o 
   1  11  14       93.05      147.30     41.12 o 
   2  11  14      508.02      443.53     63.15 o 
   3  11  14        2.01       59.23     67.34 o 
   4  11  14      169.56      168.36     55.58 o 
  -6  12  14        8.17       45.27     42.00 o 
  -5  12  14      140.56      261.92     78.92 o 
  -4  12  14       59.83       22.88     50.90 o 
  -3  12  14     1952.91     2008.73    161.27 o 
  -2  12  14      230.57      201.15     45.09 o 
  -1  12  14      347.33      506.60    145.56 o 
   0  12  14       21.67       27.53     35.14 o 
   1  12  14      469.09      502.07     69.21 o 
   2  12  14        4.45       25.01     36.88 o 
   3  12  14     1343.53     1378.49    114.14 o 
  -5  13  14      837.67      852.96    136.97 o 
  -4  13  14       34.41       89.21     59.76 o 
  -3  13  14       19.25       77.78     36.63 o 
  -2  13  14       45.60       93.58     33.82 o 
  -1  13  14      380.48      367.13     65.04 o 
   0  13  14        6.17       26.07     35.08 o 
   1  13  14      759.52      916.08     89.88 o 
   2  13  14        0.30        0.00     36.13 o 
   3  13  14       20.73       52.61     66.91 o 
  -5  14  14       65.23      116.66     70.63 o 
  -4  14  14        6.36       56.04     54.90 o 
  -3  14  14     1193.37     1327.00     87.43 o 
  -2  14  14       16.01       50.49     31.77 o 
  -1  14  14        0.97       18.76     49.63 o 
   0  14  14      113.57      181.79     45.35 o 
   1  14  14      493.11      490.83    111.66 o 
   2  14  14      291.23      411.61     66.97 o 
  -4  15  14      563.05      701.41    119.24 o 
  -3  15  14        0.47        3.98     38.27 o 
  -2  15  14      323.70      359.86     53.07 o 
  -1  15  14      291.96      394.46    123.10 o 
   0  15  14       57.71      130.02     46.16 o 
   1  15  14      650.05      860.13     92.48 o 
   2  15  14      639.24      695.61     87.13 o 
  -3  16  14        2.75       20.78     45.41 o 
  -2  16  14      317.12      320.27     66.06 o 
  -1  16  14       58.20      110.83     55.47 o 
   0  16  14     1417.65     1756.66    142.68 o 
   1  16  14       22.24      117.25     50.52 o 
  -2  17  14      423.22      669.07     91.84 o 
  -1  17  14       39.36       94.88     51.04 o 
  -7   0  15       38.77        2.29     47.18 o 
  -5   0  15      757.44      817.50    132.68 o 
  -3   0  15     1065.62     1084.00    127.24 o 
  -1   0  15     1039.22      922.73    122.38 o 
   1   0  15     2203.30     1943.83    157.84 o 
   3   0  15      327.18      362.57     95.79 o 
  -7   1  15     1349.16     1310.03    122.86 o 
  -6   1  15      116.39      111.16     45.08 o 
  -5   1  15        4.43        0.00     40.75 o 
  -4   1  15       15.24       64.08     35.74 o 
  -3   1  15      317.30      386.67     80.06 o 
  -2   1  15        8.50       17.50     28.40 o 
  -1   1  15     1087.61     1096.21     90.12 o 
   0   1  15       11.52       41.93     55.33 o 
   1   1  15       13.63       33.98     34.75 o 
   2   1  15      352.08      374.24     64.59 o 
   3   1  15      984.41      984.85     99.58 o 
   4   1  15      141.25      107.29     46.82 o 
  -7   2  15        7.90        8.68     36.13 o 
  -6   2  15      638.58      754.52    109.37 o 
  -5   2  15     1029.54      993.59    100.47 o 
  -4   2  15       10.28        0.00     28.53 o 
  -3   2  15      443.71      409.78     82.49 o 
  -2   2  15     2335.52     2148.75    109.23 o 
  -1   2  15      110.92      122.67     52.90 o 
   0   2  15      701.34      627.47     73.94 o 
   1   2  15     1618.19     1597.99    113.10 o 
   2   2  15      152.15      330.30    109.52 o 
   3   2  15       23.45        0.00     39.41 o 
   4   2  15        7.74       36.08     37.37 o 
  -7   3  15       20.19       19.67     71.63 o 
  -6   3  15      649.93      892.25    101.20 o 
  -5   3  15       88.76      154.69     46.23 o 
  -4   3  15     1711.46     1824.28    123.74 o 
  -3   3  15      328.00      369.29     56.61 o 
  -2   3  15       22.03       50.91     31.64 o 
  -1   3  15      511.28      579.60    100.37 o 
   0   3  15     1503.68     1343.83    101.40 o 
   1   3  15        0.52       46.82     35.36 o 
   2   3  15     1136.83     1112.86    115.95 o 
   3   3  15        1.35        0.00     34.68 o 
   4   3  15       19.18      137.77     49.12 o 
  -7   4  15        7.80        0.00     34.46 o 
  -6   4  15      502.81      681.35     87.93 o 
  -5   4  15       85.89      113.44     49.18 o 
  -4   4  15      496.52      498.32     70.43 o 
  -3   4  15        9.59        0.00     28.57 o 
  -2   4  15      809.50      787.62     74.59 o 
  -1   4  15        0.26       18.87     34.88 o 
   0   4  15     1098.20     1136.73     94.42 o 
   1   4  15        5.68        8.17     31.42 o 
   2   4  15      101.39       91.66     42.61 o 
   3   4  15        5.81        8.44     40.60 o 
   4   4  15      440.78      460.43     71.05 o 
  -7   5  15       41.65       22.23     42.46 o 
  -6   5  15      239.86      324.14     63.05 o 
  -5   5  15        3.05        0.00     47.61 o 
  -4   5  15     2921.47     2986.06    332.55 o 
  -3   5  15       40.42       66.09     34.81 o 
  -2   5  15      340.51      297.32     51.24 o 
  -1   5  15      179.00      263.35     69.48 o 
   0   5  15     1674.95     1506.01    107.03 o 
   1   5  15       14.00        0.00     31.01 o 
   2   5  15      396.01      406.14     64.70 o 
   3   5  15       44.62       48.29     51.90 o 
   4   5  15        4.50       54.00     42.05 o 
  -6   6  15      487.59      520.91     76.60 o 
  -5   6  15      738.14      903.23    109.09 o 
  -4   6  15      212.61      236.72     50.60 o 
  -3   6  15       66.21       37.80     33.26 o 
  -2   6  15     1482.46     1430.54     98.86 o 
  -1   6  15       77.25       60.62     42.89 o 
   0   6  15      172.36      230.11     50.72 o 
   1   6  15     1035.05     1235.86    100.82 o 
   2   6  15      156.46      197.44     46.80 o 
   3   6  15      160.44      175.95     58.05 o 
   4   6  15      531.48      685.55     87.31 o 
  -6   7  15       57.91       67.67     38.21 o 
  -5   7  15       91.45       50.05     39.21 o 
  -4   7  15      147.94      131.70     44.27 o 
  -3   7  15     1245.07     1037.84     92.46 o 
  -2   7  15        3.36        0.00     26.48 o 
  -1   7  15     2106.49     2292.67    169.28 o 
   0   7  15       26.73       44.14     35.61 o 
   1   7  15      109.72      147.49     44.23 o 
   2   7  15      793.24      763.82     82.90 o 
   3   7  15      667.84      655.66    118.67 o 
  -6   8  15       17.75       13.72     38.62 o 
  -5   8  15      637.09      656.07    174.28 o 
  -4   8  15       22.66        9.11     33.27 o 
  -3   8  15      692.01      791.67    104.65 o 
  -2   8  15      400.98      382.36     46.73 o 
  -1   8  15      549.64      479.24     90.07 o 
   0   8  15       43.87       71.22     36.00 o 
   1   8  15      375.37      348.71     59.56 o 
   2   8  15        0.64        0.00     52.90 o 
   3   8  15      306.77      349.99     94.36 o 
  -6   9  15        1.81        0.00     37.70 o 
  -5   9  15       11.96        0.00     32.07 o 
  -4   9  15       65.10       89.89     43.10 o 
  -3   9  15     1450.81     1501.27    110.45 o 
  -2   9  15      273.25      340.67     46.28 o 
  -1   9  15      976.06      949.80     87.85 o 
   0   9  15       96.88       96.65     51.76 o 
   1   9  15       56.70       96.65     56.90 o 
   2   9  15      157.04      137.54     63.76 o 
   3   9  15     1261.24     1272.44    166.13 o 
  -6  10  15      136.33      157.45     53.61 o 
  -5  10  15      532.70      598.05     93.65 o 
  -4  10  15      106.61      115.99     43.97 o 
  -3  10  15     2577.81     2240.39    152.26 o 
  -2  10  15     1000.93      986.79     72.85 o 
  -1  10  15      398.89      373.72     87.78 o 
   0  10  15      121.73      205.02     70.06 o 
   1  10  15      826.60      888.99    130.39 o 
   2  10  15       42.01       56.33     56.90 o 
   3  10  15      108.53      161.01     54.06 o 
  -5  11  15        1.71       64.81     38.80 o 
  -4  11  15      669.02      697.46     84.93 o 
  -3  11  15      124.03      110.40     44.03 o 
  -2  11  15        4.50       39.35     30.24 o 
  -1  11  15       63.36       52.90     53.18 o 
   0  11  15      238.98      281.08     79.49 o 
   1  11  15        2.55       65.19     49.75 o 
   2  11  15      712.81      793.41    229.90 o 
   3  11  15       27.18       90.42     43.11 o 
  -5  12  15      130.94      247.87     57.60 o 
  -4  12  15       14.83       89.37     46.47 o 
  -3  12  15       32.07        9.57     38.41 o 
  -2  12  15      861.56      864.00    101.79 o 
  -1  12  15        4.10       86.93     59.48 o 
   0  12  15      375.96      458.93     95.79 o 
   1  12  15      425.38      403.94     64.83 o 
   2  12  15       76.92       82.58     45.89 o 
  -4  13  15     1190.92     1200.38    153.26 o 
  -3  13  15       13.29       33.36     38.37 o 
  -2  13  15        0.36       18.43     33.62 o 
  -1  13  15        7.13       38.03     52.04 o 
   0  13  15     1115.09     1156.63    147.55 o 
   1  13  15       21.99       67.09     42.43 o 
   2  13  15      372.60      511.37     80.41 o 
  -4  14  15      162.74      181.86     68.05 o 
  -3  14  15       99.27      106.07     41.76 o 
  -2  14  15      606.11      621.47     77.61 o 
  -1  14  15      146.08      187.86     73.20 o 
   0  14  15      341.88      352.99     62.02 o 
   1  14  15      183.04      312.06     62.04 o 
  -3  15  15      142.00       77.78     61.19 o 
  -2  15  15        0.36       27.47     37.01 o 
  -1  15  15      564.14      770.09    399.17 o 
   0  15  15      187.71      153.60     90.07 o 
  -6   0  16        9.70       45.18     63.76 o 
  -4   0  16     2478.32     2409.62    186.72 o 
  -2   0  16      811.66      889.56    112.66 o 
   0   0  16      302.76      209.88     72.63 o 
   2   0  16      752.07      684.54    115.52 o 
  -6   1  16      266.75      225.06    105.08 o 
  -5   1  16        4.30        9.32     47.61 o 
  -4   1  16       95.74      145.31     50.20 o 
  -3   1  16      325.65      344.48     57.24 o 
  -2   1  16      519.50      496.51     62.02 o 
  -1   1  16      127.75      214.45     48.22 o 
   0   1  16      498.11      480.90     69.14 o 
   1   1  16      619.41      529.44     87.50 o 
   2   1  16       16.22       37.26     38.52 o 
   3   1  16        3.89        0.00     37.16 o 
  -6   2  16       50.27      144.23     53.17 o 
  -5   2  16      492.54      616.64     85.79 o 
  -4   2  16      503.42      616.99    146.83 o 
  -3   2  16       28.43       33.00     33.52 o 
  -2   2  16      574.44      599.70     68.54 o 
  -1   2  16      913.66      871.52     87.13 o 
   0   2  16       90.93      104.18     47.90 o 
   1   2  16      483.14      527.91     73.34 o 
   2   2  16      234.03      304.30     96.93 o 
   3   2  16        0.08        0.00     41.25 o 
  -6   3  16      296.87      362.22     68.85 o 
  -5   3  16      174.62      231.68     57.41 o 
  -4   3  16       49.23        0.00     34.92 o 
  -3   3  16      821.71      800.18     83.11 o 
  -2   3  16      180.84      274.21     49.44 o 
  -1   3  16      164.65      212.34     49.02 o 
   0   3  16       36.38       55.74     40.03 o 
   1   3  16      909.54      896.08     93.47 o 
   2   3  16       41.78      112.37     40.93 o 
   3   3  16      578.47      558.95     80.47 o 
  -6   4  16        7.01       45.40     42.36 o 
  -5   4  16     1109.63     1050.28    103.81 o 
  -4   4  16        2.38       16.02     36.22 o 
  -3   4  16        0.30        9.00     30.93 o 
  -2   4  16       56.77      108.52     38.52 o 
  -1   4  16     4168.11     3763.47    205.16 o 
   0   4  16        2.16        0.00     32.77 o 
   1   4  16      417.12      435.79     67.93 o 
   2   4  16       55.07      138.19     42.92 o 
   3   4  16      126.16      184.98    123.24 o 
  -6   5  16      218.59      238.52     58.05 o 
  -5   5  16      755.48      692.78     87.16 o 
  -4   5  16       78.59      103.85     63.76 o 
  -3   5  16      759.73      784.36     83.31 o 
  -2   5  16      100.55       75.20     54.61 o 
  -1   5  16      163.06      251.13     55.76 o 
   0   5  16      417.19      347.77     58.18 o 
   1   5  16      206.89      302.28     60.62 o 
   2   5  16       40.97       79.42     41.06 o 
   3   5  16     1092.59     1051.84    105.26 o 
  -6   6  16        8.97       68.60     41.08 o 
  -5   6  16      889.67      976.63    100.59 o 
  -4   6  16      349.00      404.85     65.10 o 
  -3   6  16       67.18       22.71     60.76 o 
  -2   6  16      175.27      213.37     47.31 o 
  -1   6  16      932.76      860.26     87.73 o 
   0   6  16      173.23      156.70     45.70 o 
   1   6  16      390.56      539.65    118.81 o 
   2   6  16      130.90      215.15    115.52 o 
   3   6  16      209.86      361.15    123.53 o 
  -5   7  16      188.11      213.18     54.17 o 
  -4   7  16       53.81      111.73     47.10 o 
  -3   7  16      171.78      168.55     48.51 o 
  -2   7  16      253.02      238.93     49.97 o 
  -1   7  16       73.56      135.83     42.39 o 
   0   7  16      481.98      546.67    130.25 o 
   1   7  16      404.04      410.75     73.49 o 
   2   7  16      238.69      256.00     55.24 o 
  -5   8  16      142.88      205.16     54.07 o 
  -4   8  16     2455.44     2344.58    134.45 o 
  -3   8  16      545.35      466.38     69.43 o 
  -2   8  16      773.97      679.67     87.21 o 
  -1   8  16        0.05       66.65     35.20 o 
   0   8  16      129.39      194.84     49.67 o 
   1   8  16      223.87      388.59     89.21 o 
   2   8  16     1084.79     1212.67    163.27 o 
  -5   9  16       50.56      121.25     57.76 o 
  -4   9  16      299.59      435.39     70.72 o 
  -3   9  16      674.09      531.15     72.99 o 
  -2   9  16       63.62       41.41     32.44 o 
  -1   9  16        0.27       75.07     65.91 o 
   0   9  16      952.57     1050.26    142.97 o 
   1   9  16        1.17       84.07     58.90 o 
   2   9  16       34.22       19.44     58.62 o 
  -5  10  16       88.13       14.94     41.24 o 
  -4  10  16      923.17     1028.31    102.37 o 
  -3  10  16       51.80       42.58     39.19 o 
  -2  10  16      726.63      605.83     73.51 o 
  -1  10  16        3.14       74.06     55.19 o 
   0  10  16        0.84       59.19     56.04 o 
   1  10  16      285.48      266.21     88.36 o 
   2  10  16      176.58      162.13     79.21 o 
  -4  11  16       24.72       38.48     62.91 o 
  -3  11  16      931.26      918.33     89.27 o 
  -2  11  16      412.50      428.34     67.53 o 
  -1  11  16        2.49       88.36     64.62 o 
   0  11  16      488.43      591.90    114.38 o 
   1  11  16      326.03      283.65     84.92 o 
  -3  12  16      160.25      139.69     40.16 o 
  -2  12  16      381.32      503.18     81.64 o 
  -1  12  16      651.19      748.02    125.53 o 
   0  12  16        0.35       38.32     65.48 o 
   1  12  16      508.90      411.18    102.08 o 
  -3  13  16      403.42      511.74     79.01 o 
  -2  13  16       15.11        0.00     33.42 o 
  -1  13  16       19.06      117.24     69.20 o 
   0  13  16      215.91      230.75     83.78 o 
  -5   0  17       53.02        0.00     49.47 o 
  -3   0  17      894.78      901.29    126.39 o 
  -1   0  17     1693.64     1779.98    169.85 o 
   1   0  17      117.89      104.65     67.20 o 
  -5   1  17      725.87      899.76    100.23 o 
  -4   1  17       66.39       50.18     41.22 o 
  -3   1  17      381.29      444.18     66.08 o 
  -1   1  17     1147.64     1109.45     98.96 o 
   0   1  17      127.76      141.31     81.64 o 
   1   1  17      583.09      548.44    138.25 o 
   2   1  17       15.01       71.91     40.99 o 
  -5   2  17        0.76       90.99     43.24 o 
  -4   2  17      613.97      708.84     86.42 o 
  -3   2  17     1068.75     1028.34     95.99 o 
  -1   2  17      803.62      711.66     82.19 o 
   0   2  17      946.10     1083.04    100.29 o 
   1   2  17       10.21      106.72     43.36 o 
   2   2  17       95.35      184.61     50.33 o 
  -5   3  17       25.33       44.79     41.85 o 
  -4   3  17      371.14      337.91     65.44 o 
  -3   3  17      218.91      186.64     48.93 o 
  -1   3  17        5.58       20.77     36.18 o 
   0   3  17      320.17      227.85     72.20 o 
   1   3  17      281.88      416.65    106.66 o 
   2   3  17      114.33      255.17     56.18 o 
  -5   4  17        0.12       12.77     37.90 o 
  -4   4  17     1074.29     1174.41    113.95 o 
  -3   4  17       49.13        0.00     32.94 o 
  -2   4  17       13.90       62.91     46.32 o 
  -1   4  17        1.94       40.59     37.97 o 
   0   4  17      518.52      475.43     68.84 o 
   1   4  17       13.38       59.90     37.40 o 
   2   4  17      510.80      652.93     83.30 o 
  -5   5  17        0.69       27.89     42.08 o 
  -4   5  17      279.74      324.01     62.35 o 
  -3   5  17        0.44       26.64     33.15 o 
  -2   5  17      560.01      702.56    111.52 o 
  -1   5  17       49.01      118.08     41.59 o 
   0   5  17       77.94      153.84     49.23 o 
   1   5  17        4.28        0.00     36.24 o 
   2   5  17      732.45      875.95     96.65 o 
  -5   6  17        4.55       70.68     43.15 o 
  -4   6  17      812.10     1080.46    163.99 o 
  -3   6  17     1086.07     1048.27    178.00 o 
  -2   6  17        0.74        0.00     51.18 o 
  -1   6  17       85.68      133.49     42.85 o 
   0   6  17      627.83      665.03     80.64 o 
   1   6  17        0.02       60.65     41.62 o 
   2   6  17      466.44      490.10    102.65 o 
  -4   7  17      150.16      183.11     54.49 o 
  -3   7  17       66.58      134.60     49.73 o 
  -2   7  17       32.97       77.78     56.33 o 
  -1   7  17      167.96      139.25     46.49 o 
   0   7  17       17.48       68.09     41.69 o 
   1   7  17      754.12     1001.30    102.07 o 
  -4   8  17       47.35       43.28     96.79 o 
  -3   8  17      800.96      733.13     87.45 o 
  -2   8  17      340.59      217.60     72.63 o 
  -1   8  17      477.57      606.99     99.08 o 
   0   8  17       47.65       88.07     64.62 o 
   1   8  17        2.39       31.17     60.91 o 
  -3   9  17      359.29      351.35     49.87 o 
  -2   9  17      106.75       35.17     54.04 o 
  -1   9  17      140.10      139.25     70.06 o 
   0   9  17        0.03        0.00     60.62 o 
  -3  10  17      490.75      471.87     82.64 o 
  -2  10  17       60.05        0.00     57.19 o 
  -1  10  17      774.05      797.49    135.25 o 
   0  10  17      764.00      694.26    125.81 o 
  -4   0  18       22.97        0.00     41.18 o 
  -2   0  18     1132.39     1506.91    167.28 o 
   0   0  18      102.19       54.90     65.48 o 
  -4   1  18      819.01     1139.13    108.57 o 
  -3   1  18       19.28       66.34     60.05 o 
  -2   1  18      502.80      521.38     71.93 o 
  -1   1  18      368.84      340.61     61.41 o 
   0   1  18      185.47      139.04     48.98 o 
   1   1  18       92.95      195.31     50.17 o 
  -4   2  18       12.01       66.35     44.28 o 
  -3   2  18      611.08      559.30    103.22 o 
  -2   2  18      150.09      205.02     64.91 o 
  -1   2  18       19.35      124.38     44.62 o 
   0   2  18      367.03      311.30     64.07 o 
   1   2  18        5.99      101.22     58.05 o 
  -4   3  18      386.23      411.55     68.46 o 
  -3   3  18      328.72      385.73     88.93 o 
  -2   3  18       21.02       80.35     54.04 o 
  -1   3  18      761.10      686.01     82.81 o 
   0   3  18      119.38       88.37     44.07 o 
  -3   4  18     1078.94     1063.41    135.54 o 
  -2   4  18        0.31        0.29     54.90 o 
  -1   4  18       22.86       86.24     42.46 o 
   0   4  18      103.02      135.33     51.95 o 
  -3   5  18      161.88       32.88     58.62 o 
  -2   5  18       27.11       49.75     57.76 o 
  -1   5  18      607.07      617.06     80.85 o 
   0   5  18       10.80       19.16     42.94 o 
  -3   6  18      145.09       85.50     68.34 o 
  -2   6  18       56.88       39.75     57.47 o 
  -1   6  18       39.11       35.00     43.96 o 
                                                 
